# Supplementary material for: Association of autoimmune diseases with the occurrence and 28-day mortality of sepsis: an observational and Mendelian randomization study
Source: Crit Care. 2023 Dec 5;27:476. doi: 10.1186/s13054-023-04763-5 (PMC10698937; doi:10.1186/s13054-023-04763-5)
Supplement: Supplementary file 3 — Additional file 3: Table. [file 13054_2023_4763_MOESM3_ESM.xlsx]

## Sheet: Directory
Supplementary Table S1	Sources of exposure
Supplementary Table S2	Sources of Mediatiors
Supplementary Table S3	From MRC-IEU Instrumental variables for autoimmune diseases
Supplementary Table S4	From FinnGen Consortium Instrumental variables for autoimmune diseases
Supplementary Table S5	Results of Mendelian randomization analysis of autoimmune diseases (exclude MHC locus SNP ) with sepsis
Supplementary Table S6	Results of Mendelian randomization analysis of autoimmune diseases (include MHC locus SNP ) with sepsis
Supplementary Table S7	Results of Mendelian Randomization Analysis of 28-Day Deaths in Autoimmune Diseases (exclude MHC locus SNP) with Sepsis
Supplementary Table S8	Results of Mendelian Randomization Analysis of 28-Day Deaths in Autoimmune Diseases (include MHC locus SNP) with Sepsis
Supplementary Table S9	Results of Mendelian Randomization Multivariate Analysis
Supplementary Table S10	Mendelian Randomization Analysis of Autoimmune Diseases and Blood Counts
Supplementary Table S11	Mendelian Randomization Analysis of Blood Cell Counts and Sepsis
Supplementary Table S12	Mendelian Randomization Analysis of Autoimmune Diseases and Immunoglobulins
Supplementary Table S13	Mendelian randomization analysis of immunoglobulin levels and sepsis
Supplementary Table S14	Mendelian Randomization Analysis of Autoimmune Diseases and Inflammatory Cytokines
Supplementary Table S15	Mendelian randomization analysis of inflammatory cytokines and sepsis
Supplementary Table S16	Sepsis as an instrumental variable for exposure
Supplementary Table S17	Inverse Mendelian randomization analysis

## Sheet: Supplementary Table S1
Exposure from MRC-IEU database
Exposure	First Author (Year)	Sample Size	N Cases	N Controls	Ethnicity	Outcome Units	MRC-IEU id:
Systemic lupus erythematosus	Bentham J (2015)	14267	5201	9066	European	logOR	ebi-a-GCST003156
Rheumatoid arthritis	Ha E (2020)	58284	14361	43923	European	logOR	ebi-a-GCST90013534
Crohn's disease	Liu JZ (2015)	20883	5956	14927	European	logOR	ebi-a-GCST003044
Ulcerative colitis	Liu JZ (2015)	27432	6968	20464	European	logOR	ebi-a-GCST003045
Type 1 diabetes	Onengut-Gumuscu S (2015)	29652	6683	12173	European	logOR	ebi-a-GCST010681
Celiac disease	Trynka G (2011)	23649	11812	229	European	logOR	ebi-a-GCST005523
Psoriasis	Tsoi LC (2012)	33394	10588	22806	European	logOR	ebi-a-GCST005527
Ankylosing spondylitis	Cortes A (2018)	22755	10417	12338	European	logOR	ebi-a-GCST005529
Multiple sclerosis	Beecham AH (2013)	38589	14498	24091	European	logOR	ebi-a-GCST005531
Primary biliary cholangitis (PBC)	Cordell HJ (2015)	13239	2764	10475	European	logOR	ebi-a-GCST003129
Exposure from FinnGen Consortium database (Release 9)
Exposure	First Author (Year)	Sample Size	N Cases	N Controls	Ethnicity	Outcome Units	FINNGEN ID
Systemic lupus erythematosus	pre-publication	282150	1023	281127	European	\	SLE_FG
Rheumatoid arthritis	pre-publication	253417	12555	240862	European	\	M13_RHEUMA
Crohn's disease	pre-publication	361934	2007	359927	European	\	CHRONNAS
Ulcerative colitis	pre-publication	364454	4527	359927	European	\	ULCERNAS
Type 1 diabetes	pre-publication	317340	8967	308373	European	\	T1D_WIDE
Celiac disease	pre-publication	364745	3690	361055	European	\	K11_COELIAC
Psoriasis	pre-publication	373338	9267	364071	European	\	L12_PSORIASIS
Ankylosing spondylitis	pre-publication	273824	2860	270964	European	\	M13_ANKYLOSPON
Multiple sclerosis	pre-publication	376169	2182	373987	European	\	G6_MS
Primary biliary cholangitis (PBC)	pre-publication	281684	557	281127	European	\	CHIRBIL_PRIM

## Sheet: Supplementary Table S2
Mediatiors from MRI-IEU database
Exposure	First Author (Year)	Sample Size	N Cases	N Controls	Ethnicity	Category	MRC-IEU id:
Basophil cell count	Vuckovic, D (2020)	563946	5201	9066	European	Continuous	ieu-b-29
Eosinophil cell count	Vuckovic, D (2020)	563946	14361	43923	European	Continuous	ieu-b-33
Lymphocyte cell count	Vuckovic, D (2020)	563946	5956	14927	European	Continuous	ieu-b-32
Monocyte cell count	Vuckovic, D (2020)	563946	6968	20464	European	Continuous	ieu-b-31
Neutrophil cell count	Vuckovic, D (2020)	563946	6683	12173	European	Continuous	ieu-b-34
White blood cell count	Vuckovic, D (2020)	563946	11812	229	European	Continuous	ieu-b-30
IgA levels	Scepanovic P (2018)	1000	10588	22806	European	Continuous	ebi-a-GCST006360
IgM levels	Scepanovic P (2018)	1000	10417	12338	European	Continuous	ebi-a-GCST006359
IgE levels	Scepanovic P (2018)	1000	14498	24091	European	Continuous	ebi-a-GCST006358
IgG levels	Scepanovic P (2018)	1000	2764	10475	European	Continuous	ebi-a-GCST006357
IL-1α	Suhre K (2019)	3080	1000	2080	European	Continuous	prot-c-4851_25_1
IL-6	Suhre K (2019)	3080	1000	2080	European	Continuous	prot-c-4673_13_2
IL-12	Suhre K (2019)	3080	1000	2080	European	Continuous	prot-c-2455_17_4
IL-4	Suhre K (2019)	3080	1000	2080	European	Continuous	prot-c-2906_55_3
IL-10	Suhre K (2019)	3080	1000	2080	European	Continuous	prot-c-2773_50_2
IL-13	Suhre K (2019)	3080	1000	2080	European	Continuous	prot-c-3072_4_2
TGF-β1	Suhre K (2019)	3080	1000	2080	European	Continuous	prot-c-2333_72_1
TGF-β2	Suhre K (2019)	3080	1000	2080	European	Continuous	prot-c-4156_74_1
TGF-β3	Suhre K (2019)	3080	1000	2080	European	Continuous	prot-c-3520_58_1
TNF-α	Suhre K (2019)	3080	1000	2080	European	Continuous	prot-c-3722_49_2
IFN-γ	Suhre K (2019)	3080	1000	2080	European	Continuous	prot-c-2989_17_2

## Sheet: Supplementary Table S3
MRC-IEU exposure data
SNP	Gene	Effect Allele	Other Allele	EAF	BETA	SE	P-Value	R2	F statistic	Overall R2	Overall F statistic
Ankylosing spondylitis(Cortes A et al, 2013)
rs4845141	IL19	T	C	NA	0.0202927	0.00416712	1.11758e-06	0.00104107	23.7142	0.264	104.43
rs4129267	IL6R	T	C	NA	-0.0307685	0.00422605	3.32124e-13	0.00232411	53.0082
rs41299637	C1orf106	G	T	NA	-0.0390527	0.00491011	1.81259e-15	0.00277228	63.2586
rs1801274	FCGR2A	G	A	NA	0.0253178	0.00417687	1.34921e-09	0.00161203	36.7409
rs6600247	RP11-84D1.2	C	T	NA	0.0328332	0.00415088	2.57573e-15	0.00274206	62.5671
rs11209026	IL23R	A	G	NA	-0.103584	0.00954481	1.94178e-27	0.00514911	117.774
rs12615545	LINC01934	C	T	NA	0.0254728	0.00417273	1.03065e-09	0.00163503	37.266
rs4851529	IL1R2	A	G	NA	-0.0225524	0.00423971	1.04153e-07	0.00124193	28.2952
rs4672505	RP11-642D6.1	G	A	NA	-0.0597772	0.00415105	5.13807e-47	0.00903105	207.374
rs4676410	GPR35	A	G	NA	0.0281014	0.00490215	9.8976e-09	0.00144205	32.8611
rs7374183	IP6K1	A	G	NA	0.0194887	0.00417674	3.07121e-06	0.00095587	21.7716
rs13327021	FECHP1	T	C	NA	0.0218593	0.00423167	2.39602e-07	0.00117129	26.6839
rs28653390	CD80	A	G	NA	0.0282959	0.00572812	7.81952e-07	0.00107122	24.4019
rs27529	ERAP1	G	A	NA	-0.0620354	0.00429859	3.27642e-47	0.00906971	208.27
rs6556416	AC008697.1	C	A	NA	0.0252152	0.0046002	4.22124e-08	0.00131863	30.0449
rs12186979	TTC33	G	A	NA	-0.0192142	0.00417867	4.26236e-06	0.0009283	21.1431
rs2927613	CTD-2260A17.2	A	G	NA	-0.0272684	0.00442345	7.06968e-10	0.00166723	38.0012
rs6879529	IL7R	A	G	NA	-0.0216323	0.00421448	2.85378e-07	0.00115648	26.3462
rs1041926	OR2E1P	A	G	NA	-0.0748291	0.0116918	1.55214e-10	0.00179689	40.9617
rs2596501	HLA-B	T	C	NA	-0.152336	0.00419401	1e-200	0.0548015	1319.31
rs1041981	LTA	A	C	NA	0.0901149	0.00418913	1.2106e-102	0.0199308	462.749
rs4248166	BTNL2	C	T	NA	0.152206	0.00492259	1e-200	0.0403205	956.04
rs4713646	ITPR3	T	C	NA	-0.0215301	0.004691	4.43966e-06	0.000924874	21.065
rs9261288	PPP1R11	T	C	NA	0.0649447	0.0104875	5.91834e-10	0.00168242	38.3481
rs34521355	TMPOP1	G	T	NA	0.129975	0.00522234	9.977e-137	0.0265002	619.426
rs17840186	BRD2	A	G	NA	-0.0499258	0.00967469	2.46354e-07	0.00116894	26.6303
rs9467504	CARMIL1	G	A	NA	0.0296559	0.00531209	2.36783e-08	0.00136779	31.1667
rs6922111	ZKSCAN3	T	C	NA	-0.0782859	0.00521873	7.23602e-51	0.00979235	225.028
rs1362076	UBDP1	T	G	NA	-0.139607	0.014555	8.66563e-22	0.00402681	92.0005
rs928814	GPANK1	A	G	NA	-0.0946404	0.0145804	8.531e-11	0.00184814	42.1322
rs9379831	HIST1H2BE	A	C	NA	0.040854	0.00443793	3.39625e-20	0.00371037	84.7439
rs9378123	TBC1D22B	G	A	NA	-0.0782859	0.00618335	9.75439e-37	0.0069951	160.295
rs17765610	BACH2	G	A	NA	0.0356567	0.00655388	5.31166e-08	0.0012991	29.5996
rs34932751	SLC17A4	C	T	NA	0.0817643	0.0125217	6.58567e-11	0.0018703	42.6384
rs707936	VWA7	A	G	NA	-0.0889405	0.00873803	2.47229e-24	0.00453234	103.603
rs14398	WDR46	G	A	NA	-0.0298408	0.00607454	8.99498e-07	0.00105939	24.132
rs2402752	C7orf77	C	T	NA	-0.022757	0.00451912	4.76091e-07	0.00111317	25.3584
rs1734907	EPO	G	A	NA	-0.0282959	0.00584865	1.31141e-06	0.00102757	23.4065
rs10244904	AC005062.2	A	G	NA	0.0254728	0.00547054	3.21855e-06	0.000951925	21.6817
rs55957767	IKZF1	T	C	NA	-0.0219389	0.00455968	1.49796e-06	0.00101635	23.1505
rs1128905	GPSM1	C	T	NA	-0.0237165	0.00409459	6.94848e-09	0.00147219	33.5491
rs2663043	WDFY4	A	G	NA	-0.0188218	0.00411076	4.67972e-06	0.000920452	20.9642
rs1250550	ZMIZ1	A	C	NA	-0.026036	0.00430465	1.46339e-09	0.00160509	36.5825
rs11190133	LINC01475	T	C	NA	-0.0338671	0.00449401	4.84395e-14	0.00248959	56.7921
rs7933433	LINC02098	T	G	NA	0.0206846	0.00426839	1.25977e-06	0.00103096	23.4837
rs11065898	SH2B3	T	C	NA	0.0262524	0.00480641	4.70923e-08	0.00130933	29.833
rs1860545	TNFRSF1A	A	G	NA	-0.027474	0.00435378	2.78362e-10	0.00174693	39.8209
rs7954567	LTBR	A	G	NA	0.0239118	0.00452637	1.27233e-07	0.00122494	27.9077
rs11624293	RP11-300J18.1	C	T	NA	0.0428679	0.00669161	1.49176e-10	0.0018003	41.0396
rs7191548	SULT1A1	C	T	NA	0.0249853	0.00428493	5.51087e-09	0.00149196	34.0002
rs6565217	ZNF668	A	G	NA	0.0205866	0.00437651	2.55247e-06	0.000971437	22.1265
rs2531875	RP1-66C13.4	T	G	NA	-0.0273233	0.00424463	1.21745e-10	0.00181769	41.4368
rs9901869	MRPL45P2	A	G	NA	0.0319036	0.00408853	6.03671e-15	0.00266875	60.8899
rs2297518	NOS2	A	G	NA	0.0260575	0.005155	4.30834e-07	0.00112162	25.551
rs35164067	CDC37	A	G	NA	-0.031078	0.00495021	3.42713e-10	0.00172914	39.4148
rs2129944	CDC37	G	T	NA	-0.0208151	0.00440729	2.3252e-06	0.00097929	22.3056
rs7282490	-	A	G	NA	-0.0242047	0.00416538	6.21298e-09	0.00148173	33.7668
rs2836883	PCP4	A	G	NA	-0.0396768	0.00474798	6.45654e-17	0.00305948	69.8322
rs2283790	UBE2L3	G	A	NA	0.0263498	0.00490734	7.89696e-08	0.00126542	28.8312
Crohn's disease (Liu JZ et al, 2015)
rs12041056	IL23R	T	C	0.4118	0.108401	0.0121101	3.51237e-19	0.00382221	80.1256	0.718	63.38
rs4845604	RORC	A	G	0.1483	-0.0912898	0.0173354	1.39357e-07	0.0013262	27.7317
rs4845140	IL19	T	C	0.04118	-0.165972	0.031485	1.35335e-07	0.0013289	27.7883
rs2769267	SELENBP1	A	G	0.7509	0.0732159	0.0140144	1.74803e-07	0.00130527	27.2937
rs10465507	TNFSF4	A	C	0.2454	0.0748075	0.0139504	8.21353e-08	0.00137508	28.7552
rs12131796	C1orf106	A	G	0.2804	-0.149913	0.0137993	1.71396e-27	0.00561984	118.022
rs3790609	WNT2B	T	C	0.1709	0.0732891	0.0155453	2.42253e-06	0.00106323	22.227
rs2488401	DENND1B	T	C	0.204	0.12051	0.0146647	2.07491e-16	0.00322333	67.5305
rs3024505	IL10	A	G	0.1573	0.165311	0.0159634	3.94548e-25	0.00510899	107.239
rs36016881	PARK7	G	A	0.1754	-0.108961	0.0170379	1.60313e-10	0.00195464	40.8987
rs2641348	ADAM30	G	A	0.1077	-0.121336	0.0198422	9.65162e-10	0.00178743	37.3938
rs2476601	PTPN22	G	A	0.90234	0.18506	0.0219839	3.83089e-17	0.00338183	70.8624
rs7515488	SDF4	T	C	0.1486	0.0840669	0.0167779	5.427e-07	0.00120077	25.1058
rs10798069	PLA2G4A	T	G	0.4925	-0.070387	0.0119822	4.24717e-09	0.00164969	34.5074
rs6691768	NFIA	A	G	0.6151	0.0612865	0.012186	4.92436e-07	0.00120973	25.2934
rs3008855	WDR78	T	C	0.7364	0.0758791	0.0140922	7.26507e-08	0.00138641	28.9926
rs11264426	ARHGEF2	G	T	0.7508	-0.0887364	0.0138532	1.49913e-10	0.00196091	41.0302
rs7517847	IL23R	G	T	0.4352	-0.335814	0.0124758	1.37721e-159	0.0335317	724.537
rs4655709	SERBP1	A	G	0.7377	0.120759	0.0138222	2.4027e-18	0.00364173	76.3281
rs17391694	RNFT1P2	T	C	0.1226	-0.119051	0.0199954	2.61818e-09	0.00169464	35.4492
rs631106	USP1	A	C	0.33	0.0683425	0.012644	6.47649e-08	0.00139705	29.2155
rs12411259	RP1-15D23.2	A	G	0.2401	0.134364	0.0137443	1.42758e-22	0.00455559	95.5698
rs76181804	PTPRC	G	A	0.1065	0.124489	0.0193047	1.12863e-10	0.00198737	41.5849
rs7528377	RPAP2	C	T	0.319	0.0683802	0.013051	1.61039e-07	0.00131283	27.4519
rs4072227	IL10	T	C	0.92752	0.113306	0.0245594	3.95859e-06	0.0010182	21.2848
rs12040750	CD244	T	G	0.1973	-0.0837381	0.0157147	9.89532e-08	0.00135785	28.3945
rs10800309	FCGR2A	G	A	0.6578	-0.0904086	0.0126389	8.47813e-13	0.00244425	51.1683
rs13407913	ADCY3	G	A	0.4306	0.114508	0.0119519	9.63607e-22	0.00437623	91.7905
rs6748088	FAM117B	C	T	0.3105	0.0651152	0.0131787	7.77392e-07	0.00116767	24.4129
rs2666986	LY75-CD302	G	A	0.2434	0.0701239	0.0137431	3.35205e-07	0.00124517	26.0353
rs4676410	GPR35	A	G	0.2038	0.0728618	0.01521	1.66472e-06	0.00109767	22.9478
rs2006788	DNMT3A	G	T	0.3106	0.0893882	0.0131764	1.1695e-11	0.00219896	46.0221
rs780094	GCKR	C	T	0.6051	-0.116483	0.0120611	4.55722e-22	0.00444655	93.272
rs35320439	GAL3ST2	C	T	0.3104	0.0840555	0.0137546	9.89464e-10	0.00178512	37.3453
rs6740462	AC074391.1	A	C	0.7378	0.099737	0.0141387	1.7362e-12	0.00237721	49.7615
rs6738490	ATG16L1	C	T	0.5274	0.226164	0.0120892	4.25794e-78	0.0164832	349.987
rs77981966	THADA	T	C	0.07271	0.182656	0.0222451	2.1923e-16	0.00321815	67.4216
rs6738394	ARPC2	A	G	0.4519	0.0777406	0.011991	8.97635e-11	0.00200872	42.0325
rs11679753	RP11-642D6.1	G	A	0.6168	-0.0824949	0.0125289	4.56878e-11	0.00207174	43.3539
rs1946410	SP140	T	C	0.1893	0.132761	0.0151227	1.65006e-18	0.00367697	77.0695
rs3761705	BCL2L11	G	A	0.3012	-0.0643164	0.0134872	1.85417e-06	0.00108776	22.7405
rs925255	FOSL2	T	C	0.4517	-0.100044	0.0120586	1.07226e-16	0.00328523	68.8317
rs11691685	TEX41	G	A	0.08024	-0.157687	0.0233162	1.35176e-11	0.00218541	45.7379
rs1517352	STAT4	C	A	0.6048	0.0800097	0.0124517	1.31362e-10	0.00197323	41.2884
rs7608910	PUS10	G	A	0.3909	0.120609	0.0121405	2.94917e-23	0.00470377	98.693
rs6738825	PLCL1	G	A	0.5125	-0.0747667	0.0118565	2.86378e-10	0.00190057	39.7652
rs13001325	IL1RL1	T	C	0.3757	-0.122687	0.0125708	1.67687e-22	0.00454048	95.2514
rs11713774	SATB1-AS1	C	T	0.1427	0.132662	0.0171654	1.08868e-14	0.00285202	59.729
rs7633840	-	C	T	0.8913	-0.11083	0.0186598	2.85878e-09	0.00168646	35.2777
rs267219	LARS2	A	G	0.95049	-0.125073	0.0262559	1.90156e-06	0.00108545	22.692
rs1666559	CD200R1L	C	T	0.4693	0.0579256	0.0125592	3.98401e-06	0.00101761	21.2724
rs3197999	MST1	A	G	0.2812	0.155114	0.0128775	2.05211e-33	0.00689984	145.09
rs724016	ZBTB38	G	A	0.4413	0.0557054	0.0119868	3.36419e-06	0.00103311	21.5967
rs6441973	CCR2	G	A	0.4062	-0.0602864	0.0131113	4.26462e-06	0.00101138	21.1421
rs3732379	CX3CR1	T	C	0.2731	0.0700573	0.0136484	2.85161e-07	0.00126009	26.3477
rs9868633	SLC2A2	T	C	0.3832	-0.0570805	0.0122645	3.25357e-06	0.00103617	21.6609
rs2073505	HGFAC	A	G	0.07545	0.10554	0.0215118	9.28924e-07	0.0011513	24.0703
rs974801	TET2	G	A	0.3799	-0.0699649	0.0122956	1.26853e-08	0.00154809	32.3788
rs4692386	snoU13	C	T	0.593	0.0636186	0.0123402	2.53093e-07	0.0012711	26.5781
rs7438704	SLAIN2	G	A	0.6435	0.0839019	0.0126601	3.41979e-11	0.00209877	43.9207
rs13109404	BANK1	G	T	0.06362	0.183131	0.0236023	8.55658e-15	0.00287456	60.2026
rs6827756	KIAA1109	C	T	0.6251	-0.0789645	0.0125632	3.27002e-10	0.00188821	39.506
rs1896707	IRGM	T	C	0.08264	0.277596	0.0196734	3.287e-45	0.00944395	199.098
rs7711427	RP11-386E5.1	C	A	0.613	0.24803	0.0124713	5.16535e-88	0.0185885	395.535
rs6556417	AC008697.1	G	A	0.8404	0.155097	0.0172125	2.04644e-19	0.00387294	81.1931
rs4976646	RGS14	C	T	0.3415	0.0696441	0.0126255	3.46513e-08	0.00145494	30.4279
rs71624119	ANKRD55	A	G	0.2422	-0.0923221	0.0149485	6.574e-10	0.00182318	38.1431
rs56163845	CPEB4	G	A	0.3096	-0.091908	0.0134853	9.3994e-12	0.00221936	46.45
rs10055349	RP11-357F12.1	A	G	0.2189	0.155693	0.0141784	4.71846e-28	0.00574104	120.582
rs16870166	TTC33	A	G	0.05043	0.148763	0.0262	1.36292e-08	0.00154143	32.2394
rs34804116	RP11-60A8.1	A	C	0.3867	-0.0939086	0.0126747	1.27145e-13	0.00262182	54.8953
rs11746138	AC008697.1	T	C	0.1414	-0.0811881	0.0173347	2.81942e-06	0.00104931	21.9357
rs56167332	AC008697.1	A	C	0.3375	0.170568	0.0126611	2.28929e-41	0.00861591	181.49
rs1363907	ERAP2	A	G	0.4212	0.102575	0.0125984	3.89135e-16	0.00316434	66.2906
rs3776414	DAP	G	T	0.3756	0.0888353	0.012297	5.04313e-13	0.00249285	52.1883
rs1567009	LINC00603	A	G	0.5834	0.10497	0.0122299	9.23634e-18	0.0035153	73.669
rs395157	OSMR	T	C	0.4842	0.0981419	0.0119652	2.35885e-16	0.00321129	67.2774
rs17622378	C5orf56	G	A	0.4186	0.190197	0.0120781	7.17133e-56	0.0117352	247.976
rs4703855	JMY	T	C	0.2998	-0.073261	0.0132248	3.03054e-08	0.00146736	30.6879
rs181826	NDFIP1	A	C	0.6266	0.0995948	0.0127047	4.53419e-15	0.0029341	61.4532
rs12194548	THEMIS	G	A	0.1611	-0.0929053	0.0169973	4.60585e-08	0.00142859	29.8759
rs367254	TRAF3IP2	A	C	0.6217	-0.0793158	0.012801	5.79002e-10	0.00183502	38.3912
rs13204048	SLC22A23	C	T	0.388	-0.0684711	0.0123418	2.89141e-08	0.00147172	30.7792
rs6456426	ZFP57	A	C	0.4984	-0.0991795	0.0119962	1.3671e-16	0.00326245	68.3528
rs7775228	TBC1D22B	C	T	0.1244	0.151327	0.0176028	8.20163e-18	0.00352649	73.9042
rs11154761	SGK1	G	A	0.4691	0.0567649	0.0121491	2.97769e-06	0.0010443	21.8309
rs438475	NOTCH4	A	G	0.1322	0.159076	0.0172814	3.41507e-20	0.0040411	84.7328
rs12199775	PHACTR2	G	A	0.06712	-0.113962	0.0248907	4.68317e-06	0.00100281	20.9626
rs6908425	CDKAL1	C	T	0.7843	0.103988	0.0150464	4.80839e-12	0.002282	47.7641
rs3130186	HLA-DPB1	T	C	0.2396	0.0851897	0.0143868	3.19227e-09	0.00167619	35.0627
rs62427027	RP11-394G3.2	T	C	0.07246	0.110129	0.0235219	2.84099e-06	0.0010486	21.9209
rs212388	RP1-111C20.3	T	C	0.6043	-0.102377	0.0124319	1.79515e-16	0.0032369	67.8156
rs3094035	TBC1D22B	T	G	0.1139	-0.138692	0.021357	8.35988e-11	0.00201536	42.1718
rs1267501	RP11-146I2.1	C	T	0.8106	0.0871787	0.0151984	9.69059e-09	0.00157307	32.9022
rs13203715	TBC1D22B	G	A	0.1242	0.0813678	0.0177276	4.43466e-06	0.0010078	21.0671
rs9264942	HLA-B	C	T	0.3529	0.150794	0.0128298	6.77798e-32	0.00657161	138.143
rs7758080	TAB2	G	A	0.2694	0.0760936	0.0131548	7.27327e-09	0.0015997	33.4601
rs116675765	AL669914.1	T	C	0.03182	-0.248052	0.040334	7.75158e-10	0.00180786	37.8219
rs9491892	RP11-394G3.2	G	T	0.1496	0.137869	0.0163762	3.80102e-17	0.00338254	70.8773
rs57844307	ANKS1A	A	G	0.06493	0.10569	0.023075	4.64355e-06	0.00100359	20.979
rs7773324	RP11-157J24.2	A	G	0.6002	0.078744	0.012909	1.06106e-09	0.00177862	37.2091
rs6915823	TRIM31	T	C	0.03603	0.172298	0.0304057	1.4564e-08	0.00153529	32.1108
rs449242	TBC1D22B	G	T	0.3296	0.0717765	0.0130592	3.87998e-08	0.00144448	30.2087
rs11152949	RP11-282C5.1	G	A	0.3195	0.133849	0.0128549	2.17921e-25	0.00516477	108.416
rs9494844	AL356739.1	A	C	0.2519	-0.088944	0.0142376	4.18071e-10	0.00186533	39.0265
rs4151651	XXbac-BPG116M5.17	A	G	0.03464	0.261502	0.0314783	9.78588e-17	0.00329383	69.0125
rs2230365	NFKBIL1	T	C	0.1528	0.106798	0.0160696	3.01231e-11	0.0021106	44.1689
rs3115630	HLA-G	C	T	0.91744	-0.116806	0.0220804	1.22278e-07	0.00133826	27.9844
rs9457247	RP1-167A14.2	T	C	0.5398	0.123663	0.0124045	2.07922e-23	0.00473659	99.385
rs1847472	BACH2	A	C	0.3421	-0.0853854	0.0132299	1.08971e-10	0.00199065	41.6538
rs12718244	C7orf72	A	G	0.4081	0.0800684	0.0121633	4.61743e-11	0.00207074	43.3331
rs2538470	RP5-958B11.2	G	A	0.6378	-0.0749643	0.0122847	1.04597e-09	0.00177997	37.2374
rs3801944	BCAP29	C	T	0.72	-0.0694307	0.0130576	1.05344e-07	0.00135206	28.2733
rs10276381	JAZF1	T	C	0.1089	0.115945	0.0187862	6.75056e-10	0.00182071	38.0913
rs3801810	SKAP2	A	G	0.2337	0.105079	0.01402	6.63285e-14	0.00268273	56.1741
rs4719613	ITGB8	T	C	0.6412	-0.0608641	0.0123292	7.94987e-07	0.00116561	24.3698
rs76546301	RNU6-1091P	A	G	0.01822	0.225343	0.0392973	9.79016e-09	0.00157212	32.8823
rs2395022	SMURF1	C	A	0.95885	-0.177152	0.0281553	3.1348e-10	0.00189215	39.5888
rs4917129	AC020743.4	C	T	0.5957	0.095255	0.0124591	2.08305e-14	0.00279123	58.4524
rs921720	RP11-136O12.2	G	A	0.6188	0.118254	0.0123632	1.12254e-21	0.00436193	91.4892
rs72661359	IL7	A	C	0.05804	0.133463	0.0250271	9.67386e-08	0.00135993	28.4381
rs7015630	SCb-64M4.1	C	T	0.2657	-0.0842498	0.0137523	8.99974e-10	0.00179397	37.5307
rs17057051	PTK2B	G	A	0.3126	-0.0629168	0.0130928	1.5439e-06	0.00110458	23.0924
rs6651252	LINC00824	C	T	0.13	-0.149029	0.0183017	3.86011e-16	0.00316511	66.3069
rs9408254	FAM205A	G	A	0.858	0.0891688	0.0176117	4.1262e-07	0.00122602	25.6344
rs3812609	NOTCH1	T	C	0.1707	-0.0938357	0.0169253	2.95468e-08	0.00146971	30.7371
rs7848647	TNFSF15	C	T	0.6746	0.141308	0.0129961	1.54846e-27	0.00562941	118.224
rs76606004	TNFSF8	T	C	0.01083	0.302673	0.0519816	5.79069e-09	0.00162088	33.9038
rs10758669	JAK2	A	C	0.6504	-0.14975	0.012299	4.18504e-34	0.00704902	148.25
rs11793497	SNAPC4	G	A	0.423	0.168922	0.0121801	9.80393e-44	0.00912633	192.34
rs77648435	RP11-78H18.2	A	G	0.02022	-0.234108	0.0468851	5.93786e-07	0.00119248	24.9323
rs61839660	IL2RA	T	C	0.08983	0.148159	0.0203346	3.19227e-13	0.00253565	53.0866
rs2236379	PRKCQ	A	G	0.2441	0.0687424	0.0141192	1.12326e-06	0.00113382	23.7044
rs16917597	ZNF365	A	G	0.02092	-0.26223	0.0460143	1.20595e-08	0.00155279	32.4772
rs10748781	-	A	C	0.5733	-0.183963	0.0121813	1.57e-51	0.0108035	228.073
rs7070722	RP11-129G17.2	T	C	0.05747	0.115537	0.0253085	4.99137e-06	0.000996973	20.8406
rs6584303	ENTPD7	A	G	0.8772	-0.0811939	0.0176891	4.43119e-06	0.00100787	21.0686
rs224140	ALDH7A1P4	T	C	0.07407	-0.132478	0.0236743	2.19548e-08	0.00149723	31.3136
rs34779708	CREM	G	T	0.3512	0.134457	0.0123872	1.89714e-27	0.00561028	117.82
rs7097656	TSPAN14	C	T	0.7965	0.132059	0.0152106	3.88776e-18	0.00359655	75.3778
rs2153283	IPMK	A	C	0.217	-0.108804	0.0155227	2.39497e-12	0.00234715	49.131
rs2227551	PLAU	T	G	0.7288	0.0994456	0.0137489	4.72389e-13	0.00249894	52.3161
rs12766391	ZNF365	A	G	0.3906	0.18718	0.0122458	9.59401e-53	0.0110642	233.639
rs41295117	RBM17	C	T	0.1666	-0.112901	0.0174106	8.89611e-11	0.00200956	42.0502
rs1250573	ZMIZ1	A	G	0.3155	-0.141693	0.0134477	5.85733e-26	0.00528817	111.02
rs2497318	EIF2S2P3	T	C	0.4504	-0.0584354	0.0120028	1.12453e-06	0.00113371	23.7021
rs303429	MAP3K8	T	C	0.5997	0.0762756	0.0124275	8.37568e-10	0.00180065	37.6707
rs12796489	CARS	A	C	0.02286	-0.79177	0.0526931	4.95564e-51	0.0106961	225.783
rs4755450	PRR5L	A	G	0.3466	-0.0577995	0.0125701	4.26187e-06	0.00101144	21.1432
rs102275	TMEM258	C	T	0.3394	0.0903198	0.012447	3.97741e-13	0.00251507	52.6546
rs568617	FIBP	T	C	0.1883	0.0851049	0.0151025	1.74908e-08	0.0015183	31.755
rs11236797	RP11-672A2.7	A	C	0.4444	0.180737	0.0120572	8.53886e-51	0.0106454	224.699
rs7933433	LINC02098	T	G	0.343	0.0612603	0.0130432	2.64357e-06	0.00105521	22.0592
rs61907765	ETS1	T	C	0.2201	0.0704496	0.0149059	2.2867e-06	0.00106852	22.3378
rs732072	RELA	A	G	0.07809	-0.106768	0.0227232	2.61909e-06	0.00105607	22.0772
rs10835755	RP11-23F23.3	T	C	0.3571	-0.065175	0.0127882	3.46003e-07	0.00124225	25.9743
rs559928	RPS6KA4	C	T	0.8128	0.099124	0.0158237	3.74524e-10	0.00187557	39.2411
rs34787213	CD6	T	C	0.1401	-0.14973	0.0183059	2.85496e-16	0.0031934	66.9014
rs12418638	LINC02098	T	C	0.2182	-0.0742558	0.0149551	6.86104e-07	0.00117917	24.6537
rs28999107	LTBR	T	G	0.4387	0.0856594	0.0126539	1.2933e-11	0.00218956	45.8249
rs11175963	LRRK2	T	C	0.07155	-0.157847	0.0240031	4.83059e-11	0.00206655	43.2452
rs7969592	IFNG-AS1	G	A	0.4746	-0.0731898	0.011991	1.03612e-09	0.00178083	37.2555
rs3184504	SH2B3	C	T	0.5074	-0.067651	0.0119969	1.71017e-08	0.0015204	31.7988
rs76906269	LRRK2	G	A	0.01883	0.394341	0.0370279	1.74703e-26	0.00540182	113.419
rs4767956	SLC2A13	G	A	0.3875	-0.0769499	0.0123253	4.28558e-10	0.00186302	38.9781
rs61959448	RP11-413N19.2	A	G	0.1506	0.107254	0.0167444	1.49982e-10	0.00196084	41.0287
rs9554587	UBAC2	G	A	0.2242	-0.0951561	0.0146501	8.28896e-11	0.00201615	42.1883
rs915286	LINC00598	A	G	0.5488	0.066645	0.0119709	2.5875e-08	0.00148199	30.9943
rs6561151	LINC00284	A	G	0.2235	0.147148	0.0142318	4.6752e-25	0.00509306	106.903
rs2026029	FNDC3A	G	A	0.6794	0.0589192	0.0128405	4.46313e-06	0.00100721	21.0547
rs7158822	MARK3	T	C	0.3616	-0.0599536	0.0125437	1.75647e-06	0.00109273	22.8444
rs194749	ZFP36L1	C	T	0.2289	0.0765923	0.0144997	1.27535e-07	0.00133438	27.9031
rs2005535	PSMA6	T	C	0.06867	0.115088	0.023148	6.63208e-07	0.0011823	24.7191
rs12879003	RP11-561B11.3	G	T	0.4356	-0.0572594	0.0123597	3.60836e-06	0.00102669	21.4624
rs10143836	BDKRB2	G	A	0.2312	0.0658687	0.0141884	3.4431e-06	0.00103098	21.5522
rs7155418	JDP2	G	A	0.2089	0.0696637	0.0147989	2.50963e-06	0.00105999	22.1592
rs11159833	GPR65	T	C	0.08681	0.155227	0.0207601	7.59277e-14	0.00267006	55.9082
rs1569328	FOS	T	C	0.1702	-0.109215	0.0167191	6.47441e-11	0.0020392	42.6716
rs17293632	SMAD3	T	C	0.2364	0.128384	0.0139602	3.69828e-20	0.00403358	84.5743
rs72727394	RASGRP1	T	C	0.2007	0.103233	0.0149661	5.28202e-12	0.0022732	47.5795
rs118128985	SMAD3	T	C	0.01264	0.244834	0.0495516	7.77249e-07	0.00116769	24.4134
rs2946365	KLHL25	A	G	0.3707	-0.0588279	0.0127605	4.02393e-06	0.00101671	21.2535
rs7165170	CRTC3	C	A	0.1839	-0.0768468	0.0154738	6.82653e-07	0.00117965	24.6637
rs7170683	LRRK1	C	T	0.4801	0.0607108	0.0120761	4.9729e-07	0.00120882	25.2743
rs7194886	NOD2	T	C	0.4357	-0.226986	0.0121749	1.4184e-77	0.0163721	347.59
rs7195296	SNN	C	A	0.2692	-0.0921337	0.0138136	2.56212e-11	0.00212572	44.486
rs8055876	CLEC16A	A	G	0.1078	0.103988	0.0193458	7.64874e-08	0.00138166	28.893
rs2270395	LINC02168	T	C	0.7616	0.124328	0.0144786	8.92689e-18	0.00351853	73.7369
rs11117431	RP11-542M13.2	G	A	0.1978	-0.14927	0.0164404	1.09094e-19	0.00393203	82.4366
rs1990684	LINC02178	T	C	0.1095	-0.118206	0.0198223	2.47229e-09	0.00169996	35.5608
rs1528602	LINC02127	C	T	0.262	-0.116122	0.0136431	1.7183e-17	0.00345705	72.4441
rs1486418	LINC02127	A	G	0.2773	0.0750037	0.0134086	2.2227e-08	0.00149608	31.2895
rs4643314	BRD7	T	C	0.4978	0.124719	0.0118853	9.25337e-26	0.00524527	110.115
rs1990623	RP11-21B23.3	G	A	0.1543	0.203737	0.0157939	4.51648e-38	0.00790535	166.403
rs26528	IL27	C	T	0.4576	0.119845	0.0122466	1.2933e-22	0.00456487	95.7654
rs2058813	HEATR3	C	T	0.8097	-0.115107	0.0147658	6.418e-15	0.00290158	60.77
rs4781011	CIITA	G	T	0.7466	-0.0640474	0.0135737	2.37613e-06	0.001065	22.2642
rs1646019	RMI2	T	C	0.303	-0.111379	0.013383	8.61787e-17	0.00330574	69.2627
rs4795397	IKZF3	G	A	0.4713	0.132338	0.0120311	3.83619e-28	0.00576045	120.993
rs3853824	C17orf67	C	T	0.6385	0.0813612	0.0126283	1.17319e-10	0.00198376	41.5093
rs1292053	TUBD1	G	A	0.442	0.0911854	0.0118917	1.74703e-14	0.00280769	58.798
rs9889296	AC005549.3	A	G	0.2723	-0.143097	0.0137815	2.95665e-25	0.00513616	107.812
rs2945412	KSR1	A	G	0.5866	0.113034	0.0123195	4.50609e-20	0.00401506	84.1845
rs12949918	STAT3	C	T	0.4185	-0.104177	0.0123587	3.47376e-17	0.00339102	71.0556
rs67643815	CD226	T	G	0.5342	-0.0666058	0.0123626	7.1374e-08	0.00138806	29.0272
rs2847278	RP11-973H7.1	T	C	0.841	-0.167426	0.0159039	6.46398e-26	0.00527894	110.825
rs1517037	GRP	T	C	0.1816	0.0746724	0.0151033	7.64945e-07	0.00116916	24.4442
rs7236492	NFATC1	T	C	0.1537	-0.0996611	0.017342	9.09452e-09	0.00157897	33.0258
rs45602843	PTPN2	C	A	0.149	-0.0840485	0.0173166	1.21219e-06	0.00112681	23.5578
rs8083571	SMUG1P1	G	A	0.5499	-0.0547199	0.0119631	4.78355e-06	0.00100086	20.922
rs4802307	PPP5C	T	G	0.3006	-0.0898372	0.0131707	9.04066e-12	0.00222298	46.5259
rs35164067	CDC37	A	G	0.2039	-0.143373	0.015563	3.18787e-20	0.00404756	84.8688
rs640466	LSM14A	C	T	0.3739	-0.0758092	0.0124963	1.30704e-09	0.00175923	36.8028
rs752508	SBNO2	A	G	0.2833	0.10662	0.0137249	7.95243e-15	0.00288146	60.3475
rs12720356	TYK2	C	A	0.08572	0.143323	0.0216215	3.38532e-11	0.00209969	43.94
rs2024092	SBNO2	A	G	0.2162	0.147664	0.0143378	7.12525e-25	0.00505349	106.068
rs516246	FUT2	T	C	0.4652	0.114576	0.0123121	1.3277e-20	0.00412984	86.601
rs56243424	SYMPK	A	G	0.3221	-0.0689091	0.0130227	1.21342e-07	0.00133899	27.9996
rs35074907	KEAP1	A	G	0.02002	0.212491	0.0408784	2.01298e-07	0.00129223	27.0205
rs12985909	RN7SL513P	T	C	0.5471	-0.0646984	0.0121148	9.27171e-08	0.00136386	28.5203
rs17694108	SLC7A10	A	G	0.2797	0.0795895	0.0134523	3.29018e-09	0.00167339	35.0041
rs6111031	SIRPB3P	T	C	0.1591	-0.282366	0.018121	9.60727e-55	0.0114934	242.807
rs6062496	TNFRSF6B	A	G	0.5694	0.120078	0.0124099	3.81593e-22	0.00446329	93.6247
rs4243971	RP11-101E14.3	G	T	0.5636	0.05588	0.0119935	3.17446e-06	0.00103843	21.7081
rs2143606	OSER1	G	A	0.4686	-0.0742459	0.0120964	8.36412e-10	0.00180076	37.6732
rs259964	ZNF831	G	A	0.5414	-0.0713342	0.0119064	2.08238e-09	0.00171592	35.8951
rs6074022	LINC01754	T	C	0.7497	-0.0963211	0.0137745	2.6965e-12	0.00233605	48.898
rs1297258	AJ006998.2	T	C	0.4249	-0.127246	0.0122169	2.10523e-25	0.00516801	108.484
rs2284553	IFNGR2	G	A	0.5904	0.103192	0.0123247	5.626e-17	0.00334573	70.1034
rs2836757	AF064858.6	G	A	0.7614	-0.069805	0.0140227	6.42466e-07	0.00118523	24.7805
rs8127691	-	C	T	0.6132	-0.123357	0.0121887	4.4761e-24	0.00488085	102.427
rs2836878	PCP4	A	G	0.2727	-0.10859	0.0138558	4.60893e-15	0.00293257	61.4209
rs727563	ACO2	T	C	0.7973	-0.0921252	0.014461	1.88274e-10	0.00193965	40.5845
rs2283789	UBE2L3	G	T	0.1997	0.106977	0.0148079	5.03501e-13	0.00249297	52.1908
rs714027	HORMAD2	G	A	0.5461	-0.0894647	0.0123006	3.51075e-13	0.00252673	52.8994
rs2413583	AL031590.1	T	C	0.1654	-0.210407	0.0168361	7.72147e-36	0.0074235	156.184
rs4821544	NCF4	C	T	0.3124	0.0688595	0.0127572	6.75072e-08	0.00139322	29.1351
rs470079	RPL3	C	T	0.5996	-0.0671312	0.0127611	1.43595e-07	0.00132344	27.674
Celiac disease (Trynka G et al, 2011)
rs9729550	TTLL10	C	A	NA	-0.100484	0.0213295	2.46502e-06	0.000937589	22.1938	0.607	160.31
rs10800746	C1orf106	T	C	NA	-0.112161	0.0201423	2.56998e-08	0.00130943	31.0074
rs9658012	TNFRSF9	T	C	NA	0.123102	0.0246962	6.20698e-07	0.00104955	24.8468
rs6691768	NFIA	A	G	NA	0.105249	0.0193467	5.32304e-08	0.00124987	29.5953
rs4445406	MMEL1	C	T	NA	-0.136049	0.0197343	5.42251e-12	0.00200568	47.5278
rs10794667	RP11-84D1.2	T	C	NA	0.0850134	0.0185232	4.44201e-06	0.000889904	21.0641
rs12068671	SLC25A38P1	C	T	NA	-0.156654	0.0244153	1.39701e-10	0.00173776	41.1679
rs976881	TNFRSF1B	C	T	NA	0.105138	0.0197772	1.06001e-07	0.0011936	28.2611
rs11801183	RP1-15D23.2	T	C	NA	-0.138343	0.0245229	1.68702e-08	0.00134392	31.8252
rs1323292	RGS1	A	G	NA	0.261754	0.025293	4.23448e-25	0.00450828	107.099
rs2056626	CD247	G	T	NA	-0.0923346	0.0187672	8.65406e-07	0.00102252	24.2064
rs2033171	ICOS	T	C	NA	0.0907544	0.0186008	1.06601e-06	0.00100559	23.8052
rs12471190	AC093609.1	C	T	NA	-0.105249	0.0212021	6.90192e-07	0.00104091	24.6421
rs6715106	STAT4	G	A	NA	-0.237369	0.0412053	8.37896e-09	0.00140126	33.185
rs7565895	AFF3	A	G	NA	-0.0959604	0.0193382	6.96899e-07	0.00104013	24.6236
rs1980422	CD28	T	C	NA	-0.172271	0.0215795	1.42692e-15	0.00268757	63.7297
rs1018326	LINC01934	C	T	NA	0.151862	0.0185859	3.06267e-16	0.0028151	66.7623
rs62192167	SP140L	T	C	NA	0.20945	0.0438275	1.76202e-06	0.000964796	22.8385
rs13003464	PUS10	G	A	NA	0.153579	0.0188934	4.3391e-16	0.00278624	66.076
rs990171	SLC9A4	C	A	NA	-0.178146	0.0215135	1.2249e-16	0.00289108	68.5693
rs62270426	IL12A-AS1	A	G	NA	-0.162401	0.033063	9.0209e-07	0.00101915	24.1264
rs61579022	ARHGAP31	A	G	NA	0.107957	0.0188338	9.91996e-09	0.00138743	32.8568
rs2097282	TKT	T	C	NA	-0.183987	0.0197345	1.13006e-20	0.00366198	86.9205
rs6806528	FRMD4B	T	C	NA	0.165514	0.0307831	7.58193e-08	0.00122096	28.9098
rs2030519	LPP	A	G	NA	0.27826	0.0188629	2.99985e-49	0.00911788	217.613
rs76830965	IL12A-AS1	A	C	NA	0.307485	0.0283999	2.56507e-27	0.00493235	117.223
rs4678523	GLB1	C	T	NA	0.102557	0.019849	2.381e-07	0.00112759	26.6964
rs7616215	CCR3	T	C	NA	-0.111541	0.019283	7.27495e-09	0.00141284	33.4595
rs4682103	CD200	G	A	NA	-0.0898407	0.0186383	1.434e-06	0.000981509	23.2345
rs10513548	IL12A-AS1	C	A	NA	-0.185848	0.0339089	4.23399e-08	0.0012686	30.0392
rs13132308	IL21-AS1	G	A	NA	-0.34899	0.0269131	1.87499e-38	0.00706007	168.151
rs114319500	RP11-231G15.1	G	A	NA	-0.212822	0.0464641	4.64205e-06	0.000886339	20.9796
rs1859085	C5orf56	G	A	NA	0.129084	0.0276031	2.91897e-06	0.000923879	21.869
rs2736100	TERT	A	C	NA	0.0934903	0.0185396	4.58902e-07	0.00107412	25.4292
rs7749319	ZFP57	G	A	NA	0.279317	0.0516585	6.409e-08	0.0012347	29.2355
rs205281	TBC1D22B	C	T	NA	0.424614	0.0595308	9.84464e-13	0.00214664	50.8751
rs1233374	SUMO2P1	C	T	NA	-0.440678	0.034152	4.30626e-38	0.00699118	166.499
rs6931062	TBC1D22B	A	C	NA	0.5738	0.0197958	9.88553e-185	0.0343084	840.185
rs2017525	HLA-P	T	C	NA	-0.509327	0.042521	4.62062e-33	0.00603041	143.478
rs3129274	HLA-DPB2	T	C	NA	-0.414094	0.019841	9.90832e-97	0.0180855	435.583
rs6905353	TBC1D22B	G	T	NA	-0.104028	0.0201823	2.54402e-07	0.00112217	26.568
rs55743914	PTPRK	T	C	NA	0.187309	0.021237	1.14499e-18	0.00327863	77.7913
rs2690110	CARMIL1	A	G	NA	0.115186	0.0197183	5.16999e-09	0.00144086	34.124
rs17421624	TNXB	C	T	NA	-0.931912	0.024226	1e-200	0.0588865	1479.74
rs9261745	TBC1D22B	A	G	NA	-0.332679	0.0235852	3.5156e-45	0.00834296	198.963
rs1800562	HFE	A	G	NA	-0.198451	0.0403917	8.9619e-07	0.00101969	24.1392
rs10947210	HCP5	C	T	NA	-0.255021	0.03702	5.62859e-12	0.00200261	47.4547
rs3871466	MUC22	C	T	NA	-0.760784	0.0334527	1.71791e-114	0.0214019	517.202
rs2509217	TBC1D22B	T	C	NA	-0.742758	0.0677506	5.74778e-28	0.00505655	120.19
rs13195040	ZNF184	G	A	NA	1.12005	0.0291168	1e-200	0.0588866	1479.75
rs11753326	SFTA2	C	T	NA	-0.520203	0.0359087	1.46791e-47	0.00879623	209.868
rs17264332	RP11-95M15.1	G	A	NA	0.250759	0.0220259	4.9831e-30	0.00545079	129.612
rs2621326	XXbac-BPG246D15.9	A	G	NA	-0.882372	0.0229382	1e-200	0.0588863	1479.74
rs6930399	TBC1D22B	G	A	NA	-0.296521	0.0525019	1.62499e-08	0.00134698	31.8978
rs182429	TAGAP	G	A	NA	-0.150143	0.0186583	8.48594e-16	0.00273065	64.7539
rs1050976	IRF4	T	C	NA	-0.111043	0.0184718	1.83802e-09	0.00152577	36.138
rs9380122	OR12D3	G	A	NA	-0.242072	0.0482313	5.19505e-07	0.00106404	25.1902
rs9262218	LINC00243	T	C	NA	0.322808	0.0505229	1.66598e-10	0.00172326	40.8237
rs3129882	HLA-DRA	A	G	NA	0.82189	0.0213659	1e-200	0.0588863	1479.74
rs9267873	TBC1D22B	T	C	NA	1.08412	0.0281828	1e-200	0.0588865	1479.74
rs2179920	HLA-DPB1	T	C	NA	0.671924	0.0212371	1e-200	0.0406099	1001.04
rs7753008	BACH2	C	T	NA	0.0980337	0.0190629	2.70901e-07	0.00111706	26.4468
rs9469591	TBC1D22B	C	T	NA	0.456792	0.0253329	1.10205e-72	0.013562	325.138
rs9260759	MICD	T	C	NA	-0.213936	0.032647	5.63897e-11	0.00181251	42.9419
rs16897919	LINC00243	A	G	NA	-0.490533	0.0908276	6.63804e-08	0.00123184	29.1676
rs2229092	LTA	C	A	NA	-0.69535	0.0458307	5.40754e-52	0.00963994	230.194
rs2268722	TRAM2	G	A	NA	0.117783	0.0217672	6.26599e-08	0.00123655	29.2793
rs1107943	RP1-155D22.1	C	T	NA	0.19967	0.0346075	7.94804e-09	0.0014056	33.2878
rs79758729	ELMO1	G	A	NA	0.162969	0.0290899	2.11602e-08	0.00132537	31.3852
rs73366469	RP5-1186P10.2	C	T	NA	0.154436	0.0305162	4.17503e-07	0.00108182	25.6116
rs944141	CD274	T	C	NA	0.110647	0.021686	3.35699e-07	0.00109959	26.0328
rs744254	RP11-563J2.3	A	G	NA	0.116421	0.0210172	3.03599e-08	0.0012958	30.6841
rs1250552	ZMIZ1	G	A	NA	-0.154784	0.0185777	7.96893e-17	0.00292673	69.4174
rs10892258	AP002954.4	A	G	NA	-0.149545	0.0222311	1.7338e-11	0.00190976	45.2503
rs7104791	COLCA2	C	T	NA	-0.14842	0.0221049	1.88886e-11	0.00190269	45.0825
rs61907765	ETS1	T	C	NA	0.161268	0.0221632	3.42926e-13	0.00223382	52.9458
rs3184504	SH2B3	C	T	NA	-0.175633	0.0186829	5.41876e-21	0.00372298	88.3738
rs10774430	LTBR	G	T	NA	-0.10436	0.0208765	5.76501e-07	0.00105556	24.9892
rs35726267	RP11-413N19.2	G	A	NA	-0.105138	0.0224707	2.88403e-06	0.000924851	21.892
rs4462451	UBAC2	G	A	NA	-0.0907544	0.0185032	9.3519e-07	0.00101622	24.057
rs11851414	ZFP36L1	C	T	NA	0.120446	0.0220512	4.705e-08	0.00125997	29.8346
rs1378938	CSK	C	T	NA	-0.117783	0.0204027	7.79094e-09	0.00140723	33.3265
rs34593439	CTSH	A	G	NA	0.14583	0.0293088	6.50294e-07	0.00104576	24.757
rs6498114	CIITA	T	G	NA	-0.131028	0.0211512	5.83405e-10	0.0016201	38.3759
rs11875687	PTPN2	C	T	NA	0.159565	0.0250579	1.91699e-10	0.00171171	40.5495
rs1788103	CD226	G	A	NA	0.0925792	0.018577	6.24295e-07	0.00104908	24.8357
rs880423	LINC01915	C	T	NA	-0.113505	0.0230705	8.65905e-07	0.00102249	24.2056
rs6060002	HM13	C	T	NA	-0.118108	0.0256036	3.97e-06	0.000898987	21.2793
rs6032610	ZNF335	A	C	NA	0.225772	0.042209	8.84891e-08	0.00120835	28.6108
rs56132007	AP001057.1	A	G	NA	-0.116534	0.0238307	1.008e-06	0.00101014	23.9129
rs1893592	UBASH3A	C	A	NA	-0.123864	0.0208749	2.96299e-09	0.00148656	35.208
rs4821124	YDJC	C	T	NA	0.151003	0.0230512	5.724e-11	0.00181127	42.9125
rs9610686	RAC2	T	C	NA	-0.101147	0.0191149	1.213e-07	0.00118259	28.0003
Multiple sclerosis(Beecham AH et al, 2013)
rs2050568	FCRL1	T	C	NA	-0.0806679	0.0166834	1.32999e-06	0.000605488	23.3793	0.121	45.79
rs3748817	MMEL1	C	T	NA	-0.129312	0.0182356	1.33015e-12	0.00130139	50.2849
rs12087340	BCL10	T	C	NA	0.19721	0.0285732	5.12979e-12	0.00123294	47.6365
rs11587876	DDAH1	C	T	NA	-0.112385	0.020974	8.40001e-08	0.000743477	28.7114
rs55838263	C1orf106	G	A	NA	-0.115972	0.0191552	1.41e-09	0.00094898	36.655
rs10493860	TGFBR3	T	C	NA	-0.106139	0.0226228	2.71e-06	0.000570093	22.0119
rs41286801	EVI5	T	C	NA	0.181488	0.0225299	7.91954e-16	0.00167874	64.8899
rs7552544	VCAM1	C	T	NA	-0.0778534	0.0168177	3.67003e-06	0.000555031	21.43
rs3007421	PLEKHG5	A	G	NA	0.117783	0.02404	9.60993e-07	0.000621674	24.0047
rs6677309	CD58	C	A	NA	-0.292628	0.0263937	1.45011e-28	0.00317531	122.922
rs666930	PHGDH	C	T	NA	0.0898153	0.0166974	7.48997e-08	0.000749228	28.9336
rs1323292	RGS1	A	G	NA	0.160404	0.0220734	3.67959e-13	0.00136658	52.8071
rs113116201	MIR181A1HG	C	T	NA	0.283674	0.0620572	4.84998e-06	0.000541198	20.8956
rs842639	LINC01185	A	G	NA	0.107919	0.0179144	1.7e-09	0.000939549	36.2904
rs6435203	CD28	A	G	NA	0.0953002	0.0185753	2.89001e-07	0.000681642	26.3218
rs13426106	SP140	A	G	NA	0.154436	0.0209466	1.66994e-13	0.00140668	54.3588
rs7595717	PLEK	T	C	NA	0.0944007	0.0184881	3.29003e-07	0.000675164	26.0715
rs9967792	STAT4	C	T	NA	0.102587	0.0170554	1.79999e-09	0.000936678	36.1794
rs2163226	AC093609.1	C	T	NA	-0.0998203	0.0185173	7.02005e-08	0.000752475	29.0591
rs1920296	IQCB1	C	A	NA	0.13456	0.0172755	6.74994e-15	0.00156973	60.6695
rs2255214	CD86	T	G	NA	-0.119572	0.016569	5.32967e-13	0.00134777	52.0795
rs116135711	GLB1	C	T	NA	0.206201	0.0426588	1.33999e-06	0.000605115	23.3649
rs57271503	CD80	A	G	NA	-0.172213	0.0219337	4.1096e-15	0.00159497	61.6464
rs1014486	IL12A-AS1	C	T	NA	0.10075	0.0165552	1.16001e-09	0.000958829	37.0358
rs1813375	FECHP1	T	G	NA	0.143234	0.016583	5.75043e-18	0.00192958	74.6047
rs2371108	EOMES	T	G	NA	0.079735	0.0167953	2.06001e-06	0.000583721	22.5384
rs7665090	MANBA	G	A	NA	0.0778534	0.0165098	2.41002e-06	0.000575914	22.2368
rs4976646	RGS14	C	T	NA	0.123102	0.0172772	1.03992e-12	0.00131386	50.7672
rs6881706	IL7R	T	G	NA	-0.110596	0.0189003	4.87001e-09	0.000886529	34.2406
rs6880778	RP11-357F12.1	G	A	NA	0.0961806	0.0170531	1.7e-08	0.000823658	31.8103
rs756699	TCF7	T	C	NA	0.114177	0.024434	2.97002e-06	0.000565534	21.8358
rs71624119	ANKRD55	A	G	NA	-0.116871	0.0196459	2.69998e-09	0.000916237	35.3891
rs362512	GABBR1	G	A	NA	-0.0898153	0.0165439	5.66996e-08	0.000763185	29.473
rs2734905	HLA-A	C	A	NA	-0.363987	0.0189262	1.99986e-82	0.00949377	369.866
rs16899160	HLA-B	A	G	NA	-0.191403	0.0401426	1.85999e-06	0.000588799	22.7346
rs6906662	C6orf10	A	G	NA	-0.360396	0.0380523	2.77013e-21	0.00231914	89.7012
rs11154801	AHI1	A	C	NA	0.102557	0.0171742	2.35001e-09	0.000923236	35.6597
rs11752643	MTCO3P1	T	C	NA	-0.449731	0.0519466	4.81948e-18	0.00193859	74.9534
rs206016	NOTCH4	A	G	NA	-0.386692	0.0307185	2.45019e-36	0.00408966	158.464
rs115266049	TMPOP1	A	G	NA	0.387301	0.0648727	2.37001e-09	0.000922803	35.6429
rs9366775	HLA-B	A	G	NA	-0.271546	0.049132	3.26002e-08	0.000790953	30.5463
rs941816	PXT1	A	G	NA	-0.121332	0.0206847	4.47003e-09	0.000890844	34.4074
rs212407	TAGAP	A	G	NA	0.138917	0.0175607	2.55976e-15	0.00161905	62.5788
rs2296330	ITPR3	A	G	NA	-0.0935417	0.0191456	1.03001e-06	0.000618216	23.8711
rs10484563	HLA-DQB3	G	A	NA	-0.276149	0.0377419	2.5398e-13	0.0013854	53.5352
rs7769192	AL356739.1	A	G	NA	-0.0862117	0.0182	2.17e-06	0.00058113	22.4383
rs72928038	BACH2	A	G	NA	0.107059	0.0216517	7.62992e-07	0.000633175	24.4491
rs67297943	AL356739.1	C	T	NA	-0.11149	0.020429	4.83003e-08	0.000771221	29.7836
rs9267482	DDX39B	A	G	NA	0.372942	0.0547484	9.62942e-12	0.00120103	46.4023
rs6937034	HLA-DPB2	G	A	NA	0.213497	0.0467139	4.87001e-06	0.000540994	20.8877
rs17066096	AL356739.1	G	A	NA	0.131028	0.0190398	5.91017e-12	0.00122577	47.3591
rs2074488	HLA-B	T	G	NA	-0.250772	0.0247385	3.78966e-24	0.00265578	102.757
rs733210	HLA-DPB2	G	A	NA	-0.289684	0.0237292	2.81968e-34	0.0038472	149.033
rs17119	RP11-146I2.1	A	G	NA	0.101701	0.0213535	1.90999e-06	0.000587481	22.6836
rs2859355	ZFP57	T	C	NA	0.133656	0.0174843	2.09991e-14	0.00151203	58.436
rs3948793	TBC1D22B	A	G	NA	-0.263185	0.0177731	1.29987e-49	0.0056503	219.278
rs9346778	RP11-13P5.1	T	C	NA	0.107059	0.0211065	3.92998e-07	0.000666286	25.7285
rs917116	JAZF1	G	T	NA	0.110647	0.019737	2.07e-08	0.000813767	31.428
rs60600003	ELMO1	G	T	NA	0.149282	0.0267953	2.53e-08	0.000803683	31.0383
rs716719	AC020743.4	A	C	NA	-0.0971719	0.018562	1.64999e-07	0.000709676	27.4051
rs706015	SKAP2	G	T	NA	0.129272	0.0213017	1.29e-09	0.00095346	36.8282
rs1843938	AC024028.1	A	G	NA	0.079735	0.0168459	2.20999e-06	0.000580222	22.4032
rs13253092	FAM167A	T	C	NA	-0.109751	0.0237282	3.73999e-06	0.000554094	21.3938
rs4410871	PVT1	C	T	NA	0.112385	0.0187326	1.98002e-09	0.000931863	35.9932
rs759648	MIR1208	C	A	NA	0.0843411	0.0180081	2.82001e-06	0.00056811	21.9353
rs2456449	CASC19	G	A	NA	0.0962189	0.0171982	2.20999e-08	0.000810474	31.3008
rs1021156	ZC2HC1A	C	T	NA	-0.115113	0.0185627	5.60003e-10	0.000995567	38.4562
rs7923837	Y_RNA	A	G	NA	-0.100705	0.01718	4.58005e-09	0.000889622	34.3602
rs2104286	IL2RA	C	T	NA	-0.18983	0.0192926	7.61027e-23	0.00250263	96.8162
rs1782645	ZMIZ1	T	C	NA	0.0852598	0.0168584	4.25001e-07	0.000662376	25.5774
rs928055	MAP3K8	A	G	NA	0.0880109	0.0188672	3.09001e-06	0.000563572	21.76
rs793108	AL359546.1	T	C	NA	0.0898153	0.0165381	5.60996e-08	0.00076372	29.4937
rs4944958	NADSYN1	G	A	NA	-0.107059	0.0186044	8.69e-09	0.000857391	33.1143
rs7120737	AGBL2	G	A	NA	0.123102	0.0228979	7.60992e-08	0.000748428	28.9027
rs10892299	Y_RNA	T	C	NA	-0.115074	0.0209625	4.03005e-08	0.000780307	30.1348
rs34383631	CD6	T	C	NA	0.105261	0.0169808	5.68997e-10	0.000994771	38.4254
rs3803170	SH2B3	G	A	NA	-0.115074	0.0248305	3.57998e-06	0.000556261	21.4775
rs7132277	PITPNM2	T	C	NA	0.0980337	0.0205698	1.88001e-06	0.000588263	22.7138
rs2364482	LTBR	G	T	NA	0.124869	0.0206208	1.40001e-09	0.000949341	36.6689
rs11172342	TSFM	T	G	NA	-0.121377	0.0178116	9.46019e-12	0.00120194	46.4373
rs1800693	TNFRSF1A	C	T	NA	0.134531	0.0166665	6.9199e-16	0.00168562	65.1562
rs4772201	AL583784.1	G	A	NA	-0.115074	0.0219911	1.67001e-07	0.00070907	27.3817
rs74796499	GALC	A	C	NA	-0.270759	0.0417066	8.47032e-11	0.00109098	42.146
rs59772922	CTSH	C	T	NA	-0.100705	0.0218432	4.02004e-06	0.000550512	21.2554
rs8042861	IQGAP1	T	G	NA	0.08158	0.0166639	9.80009e-07	0.000620699	23.967
rs6498184	RMI2	C	T	NA	0.143178	0.0225262	2.07e-10	0.00104582	40.3996
rs12149527	WWOX	T	C	NA	0.0788112	0.0164826	1.74e-06	0.000592112	22.8625
rs35929052	RP11-542M13.2	T	C	NA	-0.13456	0.0263621	3.32001e-07	0.000674707	26.0539
rs1123072	NUTF2	A	G	NA	-0.184043	0.0399463	4.08e-06	0.000549773	21.2268
rs11865086	MAPK3	A	C	NA	-0.0935417	0.0166057	1.76999e-08	0.000821629	31.7319
rs12927355	CLEC16A	T	C	NA	-0.193099	0.0180128	8.1903e-27	0.00296922	114.921
rs4796791	STAT3	C	T	NA	-0.0962189	0.0170927	1.81001e-08	0.000820502	31.6883
rs8070345	VMP1	C	T	NA	-0.134531	0.0166057	5.43e-16	0.00169797	65.6342
rs1077667	TNFSF14	T	C	NA	-0.15187	0.020884	3.53997e-13	0.00136854	52.8831
rs34725611	TYK2	G	A	NA	-0.0889405	0.0185501	1.63001e-06	0.000595367	22.9883
rs11554159	IFI30	A	G	NA	-0.141448	0.0193376	2.57988e-13	0.0013846	53.5043
rs2288904	SLC44A2	G	A	NA	0.128402	0.0209929	9.56996e-10	0.000968533	37.4109
rs8107548	DKKL1	C	T	NA	0.0880109	0.0185074	1.98002e-06	0.000585685	22.6142
rs1870071	EPS15L1	C	T	NA	0.110647	0.0178489	5.68002e-10	0.000994857	38.4288
rs2256814	SLC2A4RG	A	G	NA	0.10616	0.0215456	8.34008e-07	0.000628735	24.2775
rs17786148	SLC9A8	G	A	NA	0.0861777	0.0174196	7.52991e-07	0.000633833	24.4745
rs2283792	MAPK1	G	T	NA	0.0806679	0.0165786	1.13999e-06	0.000613163	23.6759
Primary biliary cholangitis (Cordell HJ et al, 2015)
rs17641524	DENND1B	T	C	NA	0.255185	0.0375019	1.01e-11	0.00348524	46.3024	0.177	42.73
rs6679356	IL12RB2	T	C	NA	-0.416998	0.0381197	7.49e-28	0.00895789	119.666
rs13001266	IFT172	T	C	NA	0.340251	0.0719759	2.28e-06	0.00168514	22.3473
rs6434435	STAT4	A	G	NA	-0.270891	0.0456295	2.91e-09	0.00265514	35.245
rs6752770	-	G	A	NA	0.191529	0.0353052	5.8e-08	0.00221805	29.4301
rs4952108	AC104698.2	T	C	NA	-0.248974	0.0456866	5.05e-08	0.00223822	29.6982
rs3771317	NAB1	C	T	NA	0.344157	0.0450977	2.32e-14	0.00437969	58.2377
rs7556897	AC073065.3	T	C	NA	0.173996	0.0348234	5.84e-07	0.00188219	24.9653
rs2293370	TIMMDC1	A	G	NA	-0.34814	0.0443656	4.26e-15	0.00462961	61.5765
rs10510563	RARB	A	G	NA	0.187392	0.0368808	3.75e-07	0.00194626	25.8167
rs7648959	IQCJ-SCHIP1	G	A	NA	0.183737	0.0338886	5.9e-08	0.00221548	29.3958
rs485499	IL12A-AS1	C	T	NA	-0.345311	0.034509	1.43e-23	0.00750635	100.128
rs1372072	PLCL2	A	G	NA	0.179985	0.0327758	3.99e-08	0.0022726	30.1555
rs4690220	SLC26A1	G	A	NA	0.167969	0.0326603	2.71e-07	0.00199387	26.4495
rs1108961	MANBA	T	C	NA	-0.15841	0.0346274	4.77e-06	0.00157828	20.9279
rs7665090	MANBA	G	A	NA	0.198939	0.0323963	8.21e-10	0.00284026	37.7093
rs860413	CAPSL	C	A	NA	-0.247949	0.0376861	4.73e-11	0.00325904	43.2875
rs2546890	IL12B	G	A	NA	-0.157941	0.0325282	1.2e-06	0.00177763	23.576
rs9357138	XXbac-BPG154L12.4	T	C	NA	-0.254118	0.04953	2.89e-07	0.00198434	26.3229
rs3115562	XXbac-BPG154L12.5	T	C	NA	0.299586	0.0656167	4.98e-06	0.00157208	20.8456
rs10947260	BTNL2	C	T	NA	0.465368	0.056558	1.9e-16	0.00508785	67.7025
rs2272593	PRRC2A	C	T	NA	0.291289	0.0391443	9.96e-14	0.00416527	55.3747
rs7774434	TBC1D22B	C	T	NA	0.51802	0.0327504	2.37e-56	0.018547	250.184
rs12200985	VN1R12P	T	G	NA	0.276722	0.0525663	1.41e-07	0.00208886	27.7123
rs6920220	RP11-95M15.1	A	G	NA	0.189711	0.0380413	6.13e-07	0.00187501	24.8699
rs17364659	ITGB8	A	C	NA	0.168645	0.0350139	1.46e-06	0.00174924	23.1988
rs16879645	ELMO1	C	T	NA	0.248733	0.0497629	5.78e-07	0.00188357	24.9836
rs10488631	TNPO3	C	T	NA	0.459827	0.0465409	5.08e-23	0.00731937	97.6156
rs1529335	PVT1	T	C	NA	-0.227152	0.0466651	1.13e-06	0.00178656	23.6946
rs4938573	CXCR5	T	C	NA	0.332261	0.0447638	1.15e-13	0.00414425	55.0941
rs11246068	IFITM3	T	C	NA	-0.219152	0.0477067	4.35e-06	0.00159142	21.1024
rs510372	CCDC88B	T	C	NA	-0.205672	0.034132	1.68e-09	0.00273516	36.3101
rs17754970	NINJ2	C	A	NA	-0.197841	0.0428764	3.95e-06	0.00160562	21.291
rs11832772	PRICKLE1	T	C	NA	0.160417	0.0323885	7.31e-07	0.00184952	24.5312
rs1800693	TNFRSF1A	C	T	NA	0.194799	0.032403	1.84e-09	0.00272247	36.1412
rs11065987	BRAP	G	A	NA	0.179735	0.0325004	3.2e-08	0.00230479	30.5836
rs9591325	DLEU1	C	T	NA	-0.48988	0.0758756	1.07e-10	0.00313874	41.6846
rs9594766	RP11-413N19.2	A	G	NA	0.165582	0.0324602	3.38e-07	0.00196162	26.021
rs911263	RAD51B	T	C	NA	0.218529	0.0365505	2.25e-09	0.00269281	35.7463
rs2297067	EXOC3L4	T	C	NA	0.324038	0.0364664	6.34e-19	0.00592882	78.9598
rs4779112	CTSH	A	G	NA	0.191887	0.0366374	1.63e-07	0.0020677	27.431
rs243325	RMI2	C	T	NA	-0.250258	0.0358488	2.93e-12	0.00366755	48.7334
rs11350	SLC7A6	C	T	NA	0.220179	0.0471977	3.09e-06	0.00164112	21.7626
rs12599351	RP11-542M13.2	C	T	NA	-0.175545	0.0356256	8.33e-07	0.00183063	24.2802
rs12924729	CLEC16A	A	G	NA	-0.271809	0.0356332	2.39e-14	0.00437581	58.1859
rs321173	MYO1D	C	T	NA	0.332106	0.072252	4.3e-06	0.00159333	21.1278
rs12942124	CACNG5	C	T	NA	0.49938	0.0940496	1.1e-07	0.00212505	28.1935
rs12150111	MAPT	G	A	NA	-0.186691	0.0389991	1.69e-06	0.00172795	22.9159
rs9303277	IKZF3	T	C	NA	0.215434	0.0323021	2.57e-11	0.00334854	44.4802
rs12462708	HKR1	T	C	NA	-0.154784	0.0338748	4.89e-06	0.00157456	20.8785
rs2304256	TYK2	A	C	NA	-0.241435	0.0373758	1.05e-10	0.00314194	41.7272
rs3745516	CTD-2545M3.6	G	A	NA	-0.332392	0.0356822	1.22e-20	0.00651186	86.7757
rs11878377	C19orf38	T	C	NA	-0.172926	0.0361585	1.73e-06	0.00172463	22.8718
rs2273329	SIRPB3P	T	C	NA	-0.24118	0.0525837	4.51e-06	0.00158648	21.0368
rs2069235	SYNGR1	A	G	NA	0.237362	0.035481	2.23e-11	0.00336907	44.7539
Psoriasis(Tsoi LC et al, 2012)
rs80174646	IL23R	T	G	NA	-0.445975	0.0760664	4.55e-09	0.0010283	34.3744	0.166	49.61
rs72770705	RSL24D1P4	A	G	NA	-0.581606	0.112807	2.53e-07	0.000795374	26.5819
rs61774731	RUNX3	A	G	NA	-2.63387	0.288229	6.35e-20	0.00249437	83.5052
rs77520588	NEFHP1	A	G	NA	-1.63015	0.208855	5.94e-15	0.00182098	60.9208
rs6683595	PTPRC	T	C	NA	-0.296387	0.0568396	1.84e-07	0.000813569	27.1904
rs139216339	RPAP2	A	G	NA	-1.6399	0.304881	7.5e-08	0.000865624	28.9317
rs4845454	LCE3A	T	C	NA	0.268533	0.0338106	1.98e-15	0.00188539	63.0797
rs4291484	RP11-498M14.1	A	C	NA	0.152685	0.0308364	7.37e-07	0.000733632	24.5169
rs78636848	DENND1B	A	C	NA	-1.6513	0.244989	1.58e-11	0.00135863	45.4317
rs12135210	DENND1B	T	G	NA	-1.09154	0.189249	8.03e-09	0.000995202	33.2669
rs822500	GON4L	A	G	NA	0.390084	0.0845693	3.98e-06	0.000636716	21.276
rs59383803	PLEKHH2	G	T	NA	-1.0054	0.206049	1.06e-06	0.000712457	23.8088
rs6714339	USP34	T	C	NA	-0.37295	0.058678	2.07e-10	0.00120825	40.3971
rs6755395	RP11-292K15.2	G	A	NA	-1.79999	0.295287	1.09e-09	0.00111148	37.1579
rs268877	ACTR2	G	A	NA	2.35073	0.396515	3.06e-09	0.00105138	35.1468
rs59247511	IL1RL1	C	T	NA	-0.160404	0.0346658	3.71e-06	0.000640739	21.4106
rs72903786	ZNF804A	C	T	NA	-0.32573	0.0697334	3e-06	0.000652953	21.8189
rs1990760	IFIH1	T	C	NA	0.192251	0.0342314	1.95e-08	0.000943647	31.5419
rs12471710	ZNF804A	C	T	NA	-0.291958	0.0575154	3.85e-07	0.000771026	25.7675
rs11681704	DGKD	A	G	NA	-0.455549	0.0687244	3.39e-11	0.00131404	43.9388
rs13394291	STK25	C	T	NA	-1.751	0.214216	2.98e-16	0.00199679	66.8142
rs72809405	PUS10	A	G	NA	-0.266965	0.0501855	1.04e-07	0.000846673	28.2978
rs74864202	AC125238.3	A	C	NA	-3.61192	0.461446	4.98e-15	0.00183134	61.2681
rs78580783	ZNF804A	C	A	NA	-1.36297	0.20981	8.24e-11	0.00126213	42.2008
rs3135952	SHISA5	T	C	NA	-1.92552	0.227343	2.46e-17	0.00214354	71.7353
rs2298952	GNAI2	A	G	NA	0.2776	0.0587479	2.3e-06	0.000668183	22.3282
rs116054851	DOCK3	C	A	NA	-3.77226	0.433175	3.08e-18	0.00226581	75.8362
rs75929100	RP11-170N16.1	A	G	NA	-1.61898	0.27101	2.32e-09	0.00106753	35.6872
rs17035656	AC004066.2	C	A	NA	-0.240544	0.0489398	8.87e-07	0.000722907	24.1582
rs72669160	RP11-170N16.1	C	T	NA	-0.450515	0.0659883	8.66e-12	0.00139383	46.6106
rs6833586	RP11-170N16.1	G	A	NA	-4.16048	0.556202	7.42e-14	0.00167273	55.9528
rs2216588	HMP19	G	T	NA	-0.357675	0.0742519	1.46e-06	0.000694372	23.204
rs30376	ERAP1	T	C	NA	-0.209207	0.0336584	5.11e-10	0.00115557	38.6336
rs141417497	LINC02142	A	G	NA	-3.48676	0.503652	4.42e-12	0.00143315	47.9273
rs114071237	LINC02142	T	G	NA	-1.32539	0.199955	3.39e-11	0.00131396	43.9362
rs114835245	TTC33	G	A	NA	-0.986981	0.14747	2.19e-11	0.00133955	44.793
rs17728338	ANXA6	A	G	NA	0.448972	0.0577294	7.42e-15	0.00180797	60.4845
rs56372463	RP11-357F12.1	A	C	NA	-1.7271	0.261933	4.29e-11	0.00130023	43.4765
rs2060212	RNF145	A	G	NA	-0.779359	0.149333	1.8e-07	0.000814969	27.2373
rs2546890	IL12B	G	A	NA	-0.206164	0.028981	1.13e-12	0.00151312	50.6056
rs13196329	C6orf10	C	A	NA	0.562469	0.116346	1.34e-06	0.000699394	23.3719
rs62421044	RP11-282C5.1	A	G	NA	-0.282894	0.0501594	1.7e-08	0.000951614	31.8085
rs4320413	REV3L	T	C	NA	0.322826	0.069948	3.93e-06	0.000637443	21.3003
rs1233397	GABBR1	G	A	NA	0.327359	0.0358898	7.43e-20	0.00248518	83.1968
rs6903433	PPP1R2P1	T	C	NA	0.332106	0.0467894	1.27e-12	0.00150638	50.38
rs113866081	RP11-157J24.2	A	G	NA	-1.72766	0.228118	3.63e-14	0.00171468	57.3585
rs210648	DCBLD1	G	A	NA	-0.210585	0.0451969	3.17e-06	0.000649661	21.7089
rs9392056	EXOC2	A	G	NA	-0.123102	0.0261014	2.4e-06	0.000665649	22.2435
rs77464075	BACH2	T	C	NA	-1.79276	0.300635	2.47e-09	0.00106374	35.5603
rs17066690	AL356739.1	C	A	NA	-2.68972	0.351247	1.89e-14	0.00175291	58.6393
rs7750783	C6orf10	T	C	NA	0.238544	0.0365831	7e-11	0.00127161	42.5183
rs3115667	XXbac-BPG32J3.22	C	T	NA	0.211833	0.0348926	1.27e-09	0.00110249	36.857
rs17824500	CDKAL1	T	G	NA	-0.53239	0.102567	2.1e-07	0.000806168	26.9429
rs4406273	HLA-B	A	G	NA	1.44478	0.0415524	1e-200	0.034938	1208.96
rs9357152	TBC1D22B	G	A	NA	0.187143	0.028846	8.72e-11	0.00125881	42.0897
rs13203715	TBC1D22B	G	A	NA	0.201389	0.0438609	4.4e-06	0.000630919	21.0822
rs9399137	HBS1L	C	T	NA	-0.246796	0.0402757	8.92e-10	0.00112314	37.5483
rs1416173	AL356739.1	A	C	NA	-0.262441	0.0389898	1.68e-11	0.00135489	45.3066
rs6921314	HLA-A	A	G	NA	0.467626	0.089616	1.81e-07	0.000814711	27.2287
rs146281313	TPM3P4	C	A	NA	-4.60517	0.400357	1.28e-30	0.00394649	132.311
rs3789243	ABCB1	G	A	NA	0.18645	0.0382475	1.09e-06	0.000711117	23.764
rs77840275	ELMO1	C	T	NA	-0.438195	0.0695854	3.03e-10	0.00118608	39.6551
rs73695700	FIGNL1	A	G	NA	0.889166	0.112882	3.36e-15	0.00185456	62.0464
rs2329570	RP4-724E13.2	C	T	NA	-4.29769	0.577387	9.82e-14	0.00165633	55.4034
rs116967803	RP4-724E13.2	A	G	NA	-0.852377	0.120443	1.47e-12	0.00149755	50.0842
rs73277117	RP11-586K2.1	C	A	NA	-3.65351	0.492714	1.22e-13	0.0016438	54.9833
rs76930577	ZC2HC1A	C	T	NA	-3.64966	0.3803	8.25e-22	0.00275035	92.0984
rs73246593	RP11-594N15.3	T	C	NA	-0.626424	0.102686	1.06e-09	0.00111317	37.2147
rs117505735	AL158147.1	A	C	NA	-2.12695	0.384995	3.3e-08	0.000913144	30.5214
rs117950837	GLULP4	C	A	NA	-1.17118	0.212714	3.67e-08	0.000906969	30.3148
rs7865117	FAM205BP	T	G	NA	-2.73337	0.421661	9.03e-11	0.00125677	42.0213
rs10781505	SNAPC4	C	T	NA	0.181154	0.0344986	1.51e-07	0.000825023	27.5736
rs224107	RP11-436D10.3	C	A	NA	-0.300835	0.062004	1.22e-06	0.000704438	23.5406
rs1684909	CCDC6	A	G	NA	0.838867	0.163061	2.68e-07	0.000791906	26.4659
rs905497	PHB2P1	C	T	NA	-0.173281	0.0334032	2.13e-07	0.000805207	26.9107
rs7082281	RP11-428G2.1	C	T	NA	0.286616	0.059615	1.53e-06	0.000691705	23.1148
rs117135073	ZNF365	T	C	NA	-2.42362	0.345187	2.2e-12	0.00147405	49.297
rs7923201	RNLS	A	C	NA	0.367447	0.0677389	5.81e-08	0.000880364	29.4248
rs75430970	EMSY	C	T	NA	-0.284487	0.0473042	1.81e-09	0.0010819	36.1681
rs116976310	IFT46	C	A	NA	-1.50418	0.256406	4.45e-09	0.0010295	34.4146
rs568617	FIBP	T	C	NA	0.203431	0.0434818	2.89e-06	0.000655038	21.8887
rs2277268	LRP5	A	G	NA	-0.472567	0.0848388	2.54e-08	0.000928252	31.0269
rs1978575	KIRREL3	C	T	NA	-0.154434	0.033216	3.33e-06	0.000646907	21.6168
rs57939339	RNH1	A	G	NA	-1.49032	0.223364	2.52e-11	0.00133133	44.5177
rs7398705	ATXN2	C	A	NA	0.173996	0.0371507	2.82e-06	0.000656434	21.9353
rs1047578	NAA25	T	A	NA	-0.396159	0.0561888	1.78e-12	0.00148636	49.7095
rs117736130	R3HDM2	C	T	NA	-2.70008	0.560876	1.48e-06	0.000693505	23.175
rs11564177	LRRK2	C	T	NA	-0.275358	0.0502414	4.24e-08	0.000898696	30.0381
rs4768259	MUC19	A	C	NA	-1.87797	0.276925	1.19e-11	0.00137527	45.9889
rs3818818	LACC1	A	C	NA	2.82346	0.341691	1.42e-16	0.00204052	68.2804
rs9525864	LACC1	G	A	NA	-0.552169	0.0628269	1.51e-18	0.00230771	77.2419
rs7324586	UBE2D3P4	G	A	NA	-2.09801	0.405164	2.24e-07	0.000802299	26.8135
rs117149247	ZFP36L1	A	G	NA	-0.661649	0.144194	4.46e-06	0.000630113	21.0553
rs74243591	FAM177A1	T	C	NA	-0.223894	0.0451839	7.23e-07	0.000734733	24.5537
rs12433439	LINC00639	C	T	NA	-0.23509	0.0444685	1.25e-07	0.000836241	27.9488
rs327462	CEP128	A	G	NA	0.171382	0.0349084	9.13e-07	0.000721255	24.103
rs12433012	RP11-561B11.1	A	G	NA	0.214466	0.0436428	8.92e-07	0.000722619	24.1486
rs10451132	CYLD	T	G	NA	-0.370194	0.0768253	1.45e-06	0.000694832	23.2194
rs34413922	SGF29	T	C	NA	-1.9119	0.216556	1.06e-18	0.00232868	77.9453
rs12447534	ZNF629	T	C	NA	-0.178983	0.0321017	2.47e-08	0.000930026	31.0862
rs11648503	ZFP90	A	G	NA	0.264617	0.0430029	7.58e-10	0.00113261	37.8652
rs223828	CCL17	C	T	NA	-0.278919	0.0581788	1.63e-06	0.000687796	22.9841
rs8068122	RP11-521P1.1	T	C	NA	-0.295714	0.0547015	6.45e-08	0.000874373	29.2244
rs57009492	CDK12	T	C	NA	-0.387281	0.0641285	1.55e-09	0.00109096	36.4712
rs11656954	LGALS9DP	T	C	NA	-1.32051	0.206009	1.46e-10	0.00122888	41.0876
rs11652075	CARD14	T	C	NA	-0.169743	0.0303503	2.23e-08	0.000935799	31.2794
rs184983166	CCL11	A	C	NA	-1.86304	0.32373	8.67e-09	0.000990785	33.1191
rs117094752	NOS2	C	T	NA	-0.785701	0.122014	1.2e-10	0.00124019	41.4663
rs1551006	B4GALT6	G	A	NA	0.193949	0.0377902	2.86e-07	0.000788144	26.3401
rs56281742	ZNF781	G	T	NA	-0.753322	0.140856	8.88e-08	0.000855796	28.6029
rs4808759	IFI30	T	C	NA	0.147572	0.0320307	4.08e-06	0.00063523	21.2263
rs892085	QTRT1	A	G	NA	0.182362	0.0291918	4.18e-10	0.00116727	39.0254
rs6031647	PKIG	G	A	NA	0.388455	0.0624968	5.11e-10	0.00115557	38.6337
Rheumatoid arthritis (Ha E et al, 2020)
rs1040669	PLOD1	A	G	0.4082	0.0548	0.012	4.6e-06	0.000357679	20.8544	0.335	82.12
rs144800424	PADI2	T	C	0.3663	0.0959	0.0144	2.52e-11	0.000760383	44.3519
rs28411352	MTF1	T	C	0.1803	0.0914	0.0136	1.66e-11	0.000774335	45.1663
rs12137270	GAPDHP64	T	C	0.1072	0.0854	0.0165	2.23e-07	0.000459408	26.7885
rs1234313	TNFSF4	G	A	0.6075	0.0797	0.0133	1.9e-09	0.000615739	35.9098
rs10911902	PTGS2	T	C	0.1246	-0.0847	0.0152	2.36e-08	0.000532475	31.0513
rs28605759	INPP5B	A	G	0.3382	-0.0666	0.0134	6.61e-07	0.000423648	24.7024
rs7532275	FCGR2A	A	T	0.0647	0.1157	0.0231	5.22e-07	0.000430236	25.0867
rs12131057	RP5-884C9.2	A	G	0.1175	-0.0937	0.0182	2.59e-07	0.000454558	26.5055
rs4636437	RP5-1011O1.2	T	G	0.5549	0.0649	0.0135	1.54e-06	0.00039637	23.1112
rs2296618	PTPRC	G	A	0.3597	-0.0821	0.0166	7.16e-07	0.000419506	24.4608
rs11265409	SLAMF6	T	C	0.0641	0.2064	0.0321	1.2e-10	0.000708846	41.3437
rs1149388	SLAMF6	A	T	0.733	-0.1422	0.0266	8.98e-08	0.000490088	28.5783
rs6681482	RP11-296O14.1	A	G	0.1186	-0.0903	0.0155	6.01e-09	0.000581983	33.94
rs2629646	C1orf116	A	C	0.2849	0.0619	0.0134	3.59e-06	0.000365985	21.3389
rs2258734	TNFRSF14	A	G	0.2989	-0.0921	0.0123	6.04e-14	0.000961041	56.0672
rs2301888	PADI4	A	G	0.3847	-0.1282	0.0121	3.75e-26	0.0019223	112.255
rs6679677	PHTF1	A	C	0.0563	0.591	0.023	1.41e-145	0.0112015	660.267
rs12117799	RSBN1	T	C	0.0922	-0.1391	0.0207	1.99e-11	0.000774155	45.1558
rs7516736	NTRK1	G	A	0.8354	-0.0663	0.014	2.41e-06	0.00038464	22.427
rs12126142	IL6R	A	G	0.2969	-0.0751	0.0116	1.01e-10	0.000718625	41.9145
rs58228855	FCRLA	T	C	0.2402	0.0878	0.0182	1.34e-06	0.000399138	23.2727
rs11209051	IL12RB2	T	C	0.5859	-0.0751	0.0139	6.39e-08	0.000500591	29.1911
rs3761959	FCRL3	T	C	0.3069	0.0744	0.0115	9.64e-11	0.000717611	41.8553
rs1534430	MIR3681HG	T	C	0.3673	-0.0575	0.0125	4.14e-06	0.000362918	21.16
rs28421442	TET3	A	T	0.1569	-0.1234	0.0214	7.86e-09	0.000570172	33.2509
rs11889341	STAT4	T	C	0.2112	0.1466	0.0129	4.32e-30	0.00221094	129.148
rs6715284	ALS2CR12	G	C	0.0497	0.129	0.0255	4.15e-07	0.000438893	25.5917
rs3087243	CTLA4	A	G	0.226	-0.1261	0.0124	3.32e-24	0.0017712	103.416
rs958770	NAB1	C	T	0.8519	0.0668	0.0141	2.08e-06	0.000384945	22.4447
rs11123811	AFF3	C	T	0.6512	-0.0995	0.0114	2.01e-18	0.00130533	76.1792
rs1858037	SPRED2	A	T	0.4074	-0.1012	0.0131	1.14e-14	0.00102288	59.6786
rs1355208	LBH	G	A	0.6377	0.0818	0.0119	6.77e-12	0.000810049	47.2512
rs6719393	RNU6-474P	C	T	0.4703	0.0746	0.0153	1.05e-06	0.000407726	23.7736
rs12466919	LINC01185	T	C	0.1733	0.1025	0.0152	1.59e-11	0.000779601	45.4737
rs1400656	STAT4	G	A	0.2667	-0.0975	0.0211	3.64e-06	0.000366215	21.3523
rs13401811	ACOXL	A	G	0.1673	-0.0775	0.0161	1.42e-06	0.000397402	23.1714
rs35292557	-	G	A	0.6472	-0.063	0.0137	4.35e-06	0.000362688	21.1466
rs9826828	STAG1	A	G	0.0095	0.3511	0.0666	1.34e-07	0.000476603	27.7916
rs3806624	EOMES	G	A	0.7654	0.0863	0.0131	3.94e-11	0.000744057	43.3989
rs4602367	PLCL2	G	A	0.6972	0.075	0.0117	1.76e-10	0.000704523	41.0914
rs73081554	RP11-80H18.3	T	C	0.0378	0.1662	0.0308	6.96e-08	0.000499338	29.1179
rs3176953	CCR1	A	T	0.0703	-0.1217	0.0243	5.68e-07	0.000430162	25.0824
rs2720269	TPRA1	A	G	0.1599	-0.0823	0.0179	4.26e-06	0.000362566	21.1394
rs4796	CMTM6	C	T	0.5564	0.0634	0.013	1.12e-06	0.000407911	23.7844
rs1699348	LINC00690	T	C	0.2429	0.07	0.0131	9.28e-08	0.000489656	28.5531
rs66673489	TMEM207	T	G	0.0379	0.1348	0.0283	1.83e-06	0.000389124	22.6886
rs2422408	U8	C	T	0.6897	-0.0642	0.0132	1.15e-06	0.000405692	23.655
rs111480654	snoU13	C	T	0.5062	0.4302	0.0866	6.72e-07	0.000423226	24.6777
rs4596195	ANTXR2	A	G	0.4052	-0.0793	0.0165	1.52e-06	0.000396148	23.0982
rs13118890	FAM193A	C	T	0.5878	-0.0613	0.0116	1.29e-07	0.000478903	27.9258
rs2720379	CASP3	A	G	0.4461	0.0688	0.0142	1.2e-06	0.000402602	23.4747
rs34046593	RP11-324H7.1	A	G	0.1573	0.1422	0.017	7.17e-17	0.00119903	69.9683
rs13103285	TAPT1-AS1	T	C	0.4018	0.0989	0.0131	4.29e-14	0.000976959	56.9967
rs1003926	ARHGAP26	G	T	0.3392	0.0791	0.017	3.22e-06	0.000371317	21.6499
rs2918392	DAP	C	T	0.6939	0.0668	0.0122	4.62e-08	0.000514115	29.9801
rs28157	C5orf30	T	G	0.2019	-0.0689	0.0128	6.81e-08	0.000496882	28.9747
rs657075	CTB-1I21.1	A	G	0.2354	0.0742	0.0148	4.96e-07	0.00043107	25.1353
rs7732451	TNIP1	G	A	0.5351	0.1029	0.0221	3.15e-06	0.000371822	21.6793
rs244685	CTB-1I21.1	G	T	0.7884	-0.089	0.0144	6.04e-10	0.00065497	38.1993
rs2431697	CTC-207P7.1	C	T	0.533	-0.0599	0.0127	2.3e-06	0.000381532	22.2457
rs77903924	CTB-1I21.1	A	C	0.1565	-0.094	0.02	2.66e-06	0.000378863	22.09
rs13189930	ANKH	A	C	0.171	0.0917	0.017	7.05e-08	0.00049897	29.0965
rs7731626	ANKRD55	A	G	0.1669	-0.1956	0.0184	1.94e-26	0.00193514	113.006
rs112468836	ZFP57	A	G	0.1287	-0.1364	0.0235	6.18e-09	0.000577687	33.6894
rs3177747	HLA-B	A	G	0.0993	0.4685	0.0223	5.94e-98	0.00751595	441.377
rs114032730	TBC1D22B	A	G	0.0168	0.3034	0.0423	7.82e-13	0.000881897	51.4459
rs9784858	XXbac-BPG246D15.9	C	G	0.353	0.2222	0.0178	1e-35	0.00266649	155.829
rs76153210	AARS2	T	C	0.2047	0.1597	0.0205	6.83e-15	0.00104016	60.6879
rs9296059	TBC1D22B	C	A	0.3897	0.1518	0.0235	1.04e-10	0.000715398	41.7261
rs181997	HLA-DMB	A	G	0.1607	-0.1764	0.0139	1.08e-36	0.00275562	161.053
rs3130379	HCG19P	C	T	0.899	0.2078	0.0165	2.64e-36	0.0027139	158.607
rs3128927	COL11A2P1	T	C	0.1453	-0.2783	0.0144	1.2e-82	0.00636763	373.509
rs78523698	LINC01012	C	T	0.1723	-0.2436	0.0265	3.32e-20	0.00144772	84.5012
rs2734961	TBC1D22B	T	C	0.3724	0.1426	0.0198	6.14e-13	0.000889146	51.8691
rs184648988	TBC1D22B	C	G	0.1992	-0.2653	0.022	1.75e-33	0.00248884	145.422
rs909267	VARS	C	T	0.3027	-0.3857	0.023	5.93e-63	0.0048018	281.218
rs34673422	C6orf10	C	A	0.2932	0.8472	0.0428	2.69e-87	0.00667767	391.818
rs7760906	CARMIL1	A	C	0.6172	-0.0888	0.0152	5.39e-09	0.000585242	34.1302
rs554448175	HIST1H3C	G	A	0.04	-0.3291	0.0584	1.75e-08	0.000544558	31.7563
rs9405192	RP11-157J24.2	A	G	0.3995	-0.089	0.0137	9.26e-11	0.000723561	42.2026
rs2281830	IP6K3	A	G	0.3942	0.1708	0.0125	2.06e-42	0.00319314	186.705
rs141943201	HCG22	G	A	0.125	-0.4527	0.0357	7.15e-37	0.0027513	160.799
rs116311752	VWA7	A	G	0.0122	0.6273	0.0477	1.86e-39	0.00295854	172.947
rs62422878	ATG5	T	C	0.0879	0.1037	0.0176	3.57e-09	0.000595284	34.7162
rs62394491	SLC17A2	T	C	0.5898	0.1059	0.0168	2.77e-10	0.000681284	39.735
rs74360482	HIST1H3E	G	A	0.3451	0.1729	0.0365	2.12e-06	0.000384847	22.439
rs4476815	ZFP57	C	G	0.1284	-0.3025	0.0368	1.92e-16	0.00115798	67.5702
rs56139485	BTN3A1	T	C	0.0766	-0.0984	0.0186	1.3e-07	0.000479962	27.9875
rs3094099	DHX16	C	T	0.2971	-0.1907	0.0181	6.45e-26	0.00190094	111.005
rs41308311	PRRC2A	A	G	0.0104	-0.7681	0.076	5.15e-24	0.00174944	102.143
rs7754218	ITPR3	T	C	0.5933	-0.1669	0.0156	1.38e-26	0.00196003	114.463
rs3998109	TBC1D22B	A	G	0.1708	-0.0848	0.0146	6.68e-09	0.000578476	33.7354
rs191102451	RPS10-NUDT3	C	A	0.3928	-0.2202	0.0482	4.8e-06	0.000357961	20.8709
rs72657688	PNPLA1	C	T	0.5156	0.0817	0.0158	2.56e-07	0.000458544	26.7381
rs875142	EFHC1	G	A	0.4743	-0.0607	0.0128	2.19e-06	0.000385692	22.4883
rs7748243	RP11-240M16.1	T	C	0.2291	0.0674	0.0124	4.95e-08	0.000506649	29.5445
rs7749323	AL356739.1	A	G	0.0461	0.2835	0.0253	3.47e-29	0.00214972	125.564
rs62442790	PPIL4	A	C	0.5025	-0.0788	0.0151	1.76e-07	0.000467032	27.2332
rs12530098	RP1-130G2.1	T	C	0.1223	0.1382	0.0204	1.35e-11	0.0007868	45.894
rs79774308	CARMIL1	G	A	0.1225	-0.2301	0.0388	2.91e-09	0.000603057	35.1698
rs9271365	TBC1D22B	G	T	0.5857	0.4888	0.0128	1e-200	0.0244096	1458.29
rs566299787	TBC1D22B	A	C	0.0406	0.3986	0.0661	1.64e-09	0.000623522	36.364
rs538981518	TBC1D22B	T	C	0.0798	0.4052	0.0465	3.03e-18	0.00130112	75.9334
rs4713777	RPS10-NUDT3	A	G	0.5022	0.1172	0.0161	3.46e-13	0.000908363	52.9912
rs59846247	DDR1	C	G	0.146	0.1679	0.0307	4.54e-08	0.000512923	29.9106
rs916287	ETV7	C	G	0.9395	0.1426	0.0229	4.52e-10	0.00066486	38.7765
rs564419538	CYP21A2	C	G	0.2408	0.3801	0.022	5.39e-67	0.00509545	298.504
rs1571878	CCR6	T	C	0.3952	-0.1539	0.0116	4.13e-40	0.00301094	176.02
rs212389	RP1-111C20.3	A	G	0.4297	0.1058	0.0147	6.66e-13	0.000887977	51.8008
rs9258206	HLA-F	A	G	0.1453	-0.2167	0.021	5.13e-25	0.00182363	106.483
rs16898870	CCHCR1	C	T	0.486	-0.2444	0.0371	4.72e-11	0.000744016	43.3965
rs75187621	HLA-B	G	A	0.2325	-0.1378	0.0201	6.41e-12	0.000805762	47.0009
rs9272050	HLA-DQA1	A	G	0.3827	-0.5091	0.0144	1e-200	0.020995	1249.92
rs138853678	HLA-DPA3	C	G	0.3965	-0.2628	0.0368	9.81e-13	0.00087423	50.9982
rs9469617	TBC1D22B	T	A	0.5949	-0.0682	0.0132	2.38e-07	0.000457797	26.6944
rs60574842	ETV7	G	A	0.1458	0.1179	0.0258	4.76e-06	0.000358165	20.8828
rs60645096	TRIM38	T	C	0.1049	-0.1985	0.0284	2.95e-12	0.000837474	48.8522
rs76739100	NOTCH4	A	G	0.0414	0.3241	0.0277	1.6e-31	0.00234331	136.898
rs566368073	XXbac-BPG154L12.4	A	G	0.1081	0.9152	0.0254	1e-200	0.0217895	1298.27
rs12192620	MTCO3P1	A	G	0.5425	0.4313	0.0173	8.99e-138	0.0105514	621.537
rs1265100	PSORS1C1	G	A	0.4327	0.2166	0.0134	5.66e-59	0.00446288	261.281
rs115607256	MICB	A	G	0.0097	-0.8528	0.1152	1.32e-13	0.00093936	54.8011
rs5020946	TBC1D22B	T	G	0.4122	0.6519	0.0169	1e-200	0.0248938	1487.95
rs56042736	TBC1D22B	G	A	0.4165	-0.1947	0.0213	5.4e-20	0.00143153	83.555
rs114744895	C6orf106	C	A	0.1654	-0.2926	0.0512	1.11e-08	0.000560036	32.6594
rs144264189	ZFP57	C	A	0.5152	0.296	0.0553	8.78e-08	0.000491327	28.6506
rs1362076	UBDP1	T	G	0.092	-0.3749	0.0291	5.74e-38	0.00283962	165.976
rs552715904	HCP5	G	C	0.0267	0.7138	0.0338	3.61e-99	0.00759381	445.984
rs568714801	HLA-DRB1	G	T	0.0394	-1.0239	0.1106	2.01e-20	0.00146831	85.7047
rs12660244	HLA-DRB6	A	G	0.1313	-0.6182	0.0518	8.22e-33	0.00243775	142.429
rs34405021	ETV7	G	T	0.0297	-0.3162	0.0644	9.03e-07	0.00041345	24.1075
rs2233424	TMEM151B	T	C	0.1933	0.1964	0.0187	6.49e-26	0.00188899	110.306
rs1014779	TAPBP	A	G	0.2821	0.1298	0.0118	2.78e-28	0.00207174	121
rs740122	JAZF1	A	G	0.4193	-0.0782	0.0134	5.37e-09	0.000583984	34.0568
rs3757387	IRF5	C	T	0.5585	0.1236	0.0137	1.87e-19	0.00139457	81.3946
rs1727142	GATS	C	T	0.6864	0.0736	0.0142	2.09e-07	0.000460712	26.8645
rs13221714	CYP3A54P	T	G	0.5952	0.0824	0.0177	3.07e-06	0.000371704	21.6724
rs42034	CDK6	G	A	0.465	0.0871	0.0153	1.28e-08	0.000555729	32.4081
rs10261758	IKZF1	A	G	0.522	-0.0642	0.0138	3.1e-06	0.000371194	21.6427
rs117026326	GTF2I	T	C	0.1113	0.381	0.0424	2.45e-19	0.00138346	80.7455
rs4717901	GTF2IRD1	C	A	0.1939	0.249	0.0349	9.52e-13	0.000872608	50.9035
rs678347	KB-1930G5.4	A	G	0.2982	-0.0667	0.0133	5.05e-07	0.000431332	25.1506
rs10087240	PVT1	T	C	0.4635	0.069	0.0135	3e-07	0.000448009	26.1235
rs6988220	RP11-32K4.1	G	A	0.8088	0.0702	0.0151	3.4e-06	0.000370689	21.6133
rs9693589	BLK	A	G	0.4006	0.1127	0.0128	1.5e-18	0.00132832	77.5225
rs1478887	BLK	T	C	0.5395	0.0719	0.0133	7.09e-08	0.000501173	29.225
rs998731	TPD52	T	C	0.3459	0.071	0.0143	6.93e-07	0.000422777	24.6516
rs10108517	LINC00824	C	A	0.4631	-0.105	0.0216	1.22e-06	0.000405271	23.6304
rs62653636	ARF4P1	A	G	0.51	0.0806	0.0175	4.22e-06	0.00036382	21.2126
rs72726905	LINGO2	A	G	0.0493	-0.1357	0.0273	6.78e-07	0.000423741	24.7078
rs12555916	TMEM2	G	A	0.3813	-0.0795	0.0165	1.37e-06	0.000398148	23.2149
rs10435844	TRAF1	T	G	0.4942	-0.0784	0.0121	9.73e-11	0.000719779	41.9818
rs11574914	CCL21	A	G	0.1513	0.1153	0.0149	9.92e-15	0.00102634	59.8806
rs7076554	ANXA11	C	A	0.5083	0.0704	0.0134	1.54e-07	0.000473348	27.6017
rs1538981	AL359546.1	T	C	0.3568	0.0671	0.0114	4.42e-09	0.000594057	34.6446
rs71508903	ARID5B	T	C	0.1689	0.1487	0.0143	3.13e-25	0.00185181	108.131
rs79521532	RP11-120C12.3	G	A	0.8924	-0.1938	0.0287	1.51e-11	0.000781726	45.5978
rs10761659	ZNF365	G	A	0.7507	-0.0553	0.012	4.31e-06	0.000364234	21.2367
rs502919	PRKCQ	C	T	0.4349	0.0829	0.0134	6.17e-10	0.000656244	38.2736
rs12413578	RP11-428L9.2	T	C	0.0501	-0.1854	0.0368	4.62e-07	0.000435297	25.3819
rs2275806	GATA3	A	G	0.4361	-0.0725	0.0122	2.51e-09	0.000605542	35.3148
rs7097397	WDFY4	A	G	0.4	-0.0847	0.012	1.42e-12	0.000854051	49.8201
rs3134883	IL2RA	A	G	0.2065	0.0991	0.0125	1.98e-15	0.00107723	62.8532
rs947474	RP11-563J2.3	A	G	0.5802	0.0948	0.0162	5.24e-09	0.000587195	34.2442
rs73013527	RP11-744N12.3	T	C	0.2606	-0.0803	0.0128	3.81e-10	0.00067479	39.356
rs11221177	RP11-702B10.2	C	T	0.4672	0.1056	0.022	1.59e-06	0.00039515	23.04
rs12795702	LINC02098	G	A	0.5163	-0.0845	0.0144	4.09e-09	0.000590449	34.4341
rs138193887	CUL5	G	A	0.5399	-0.1881	0.0377	6.26e-07	0.000426933	24.894
rs4409785	RP11-338H14.1	C	T	0.4338	0.0982	0.017	7.85e-09	0.000572173	33.3676
rs660442	GPR137	A	G	0.0936	-0.1067	0.0175	1.11e-09	0.000637421	37.1752
rs6589684	AP002954.4	A	G	0.1186	-0.1122	0.0153	2.29e-13	0.000921835	53.7778
rs968567	FADS2	T	C	0.0858	-0.1039	0.0213	1.02e-06	0.00040808	23.7942
rs34502849	ARAP1	A	G	0.2473	-0.0851	0.014	1.07e-09	0.000633546	36.949
rs4945123	ACER3	A	C	0.5508	0.0735	0.0146	4.47e-07	0.000434641	25.3436
rs9943599	SWAP70	T	C	0.3545	0.083	0.0131	2.7e-10	0.00068828	40.1433
rs11022383	PARVA	G	T	0.4781	-0.0765	0.0167	4.67e-06	0.000359902	20.9841
rs10848986	RP11-320N7.1	G	T	0.6782	-0.0709	0.0148	1.61e-06	0.000393594	22.9493
rs1633360	OS9	T	C	0.2769	0.058	0.0123	2.23e-06	0.000381356	22.2354
rs4963581	RP11-615I16.1	A	G	0.5109	0.0856	0.0156	3.75e-08	0.000516327	30.1091
rs4622308	ERBB3	T	C	0.4615	0.0878	0.0125	2.21e-12	0.00084577	49.3366
rs111792924	KIF5A	A	C	0.0176	0.2042	0.0433	2.47e-06	0.000381435	22.24
rs10774624	RP3-473L9.4	A	G	0.2542	-0.0866	0.0169	3.01e-07	0.000450316	26.258
rs10880259	YAF2	C	T	0.5165	-0.0657	0.0132	6.16e-07	0.000424863	24.7732
rs112900700	PTPRO	C	A	0.0071	1.8324	0.374	9.63e-07	0.000411689	24.0048
rs9532434	COG6	C	T	0.7956	0.114	0.0126	1.94e-19	0.00140252	81.8594
rs2841275	PLD4	C	A	0.6245	0.1617	0.0179	1.71e-19	0.00139816	81.6045
rs1950897	RAD51B	T	C	0.5178	0.1069	0.0144	1.02e-13	0.000944649	55.11
rs9788451	PRKCH	G	C	0.2355	0.0714	0.0155	4.01e-06	0.000363936	21.2194
rs12894617	RP11-61O1.1	A	G	0.3936	-0.067	0.0131	2.9e-07	0.000448604	26.1581
rs59117977	AHNAK2	T	C	0.2589	-0.1492	0.0203	1.78e-13	0.000925964	54.0189
rs12878219	SRP54-AS1	A	G	0.2602	0.0652	0.0127	3.04e-07	0.000452004	26.3565
rs3825568	ZFP36L1	T	C	0.4254	0.0812	0.0118	6.1e-12	0.000811794	47.3531
rs7170107	AC009677.1	T	C	0.1214	0.1366	0.0158	6.11e-18	0.0012808	74.7459
rs8028815	RP11-275I4.2	G	T	0.1928	-0.1591	0.033	1.38e-06	0.000398648	23.2441
rs60726493	IQGAP1	T	C	0.3238	0.0852	0.0138	6.67e-10	0.000653563	38.1172
rs6496513	AEN	C	G	0.8094	-0.0762	0.0152	5.62e-07	0.000431009	25.1318
rs954431	RP11-275I4.2	T	C	0.3678	0.0694	0.0147	2.34e-06	0.000382269	22.2887
rs8032939	RASGRP1	C	T	0.6126	0.1244	0.0123	4.47e-24	0.00175194	102.289
rs12148413	-	G	A	0.7687	0.0732	0.015	1.1e-06	0.000408426	23.8144
rs3098172	USP8	G	A	0.4662	-0.07	0.0138	3.84e-07	0.000441262	25.7299
rs114556512	PRKCB	A	G	0.3758	-0.0962	0.0174	3.41e-08	0.000524173	30.5669
rs12918327	ZNF689	T	C	0.1118	0.0867	0.0157	3.04e-08	0.000522953	30.4957
rs7500321	NFATC2IP	A	G	0.5054	-0.0792	0.0158	5.66e-07	0.000430923	25.1267
rs9927316	RP11-542M13.2	G	C	0.2837	0.0906	0.0136	2.3e-11	0.000760849	44.3791
rs7206670	TXNDC11	T	G	0.3852	0.0701	0.0119	4.14e-09	0.000595024	34.701
rs4787494	MAPK3	C	T	0.7729	-0.0598	0.013	4.63e-06	0.000362918	21.16
rs12952749	FLJ40194	A	G	0.2472	0.0673	0.0143	2.63e-06	0.000379878	22.1492
rs112221661	KPNA2	G	A	0.2699	0.1372	0.0287	1.69e-06	0.000391945	22.8531
rs77276910	SCIMP	T	C	0.3881	0.0675	0.0146	3.74e-06	0.000366601	21.3748
rs4309436	TBC1D16	C	T	0.4976	0.0701	0.014	5.14e-07	0.000429976	25.0715
rs59716545	ZPBP2	G	T	0.5424	0.0759	0.012	2.68e-10	0.00068592	40.0056
rs35370188	DHX58	C	T	0.3441	0.0825	0.0167	7.79e-07	0.000418547	24.4048
rs56203718	RP11-806H10.4	A	G	0.0724	-0.1182	0.0257	4.3e-06	0.000362795	21.1528
rs2847297	PTPN2	G	A	0.5197	0.0903	0.0119	2.65e-14	0.000986969	57.5813
rs549752	NFATC1	G	A	0.6673	-0.0742	0.0149	6.49e-07	0.000425306	24.7991
rs12964890	CD226	C	T	0.6818	-0.0622	0.0116	8.37e-08	0.000493062	28.7518
rs591549	DLGAP1	C	T	0.3632	-0.1382	0.029	1.97e-06	0.000389495	22.7102
rs2234182	TNFSF9	C	T	0.787	0.0795	0.0164	1.17e-06	0.000403016	23.4988
rs4806860	ARID3A	T	C	0.3447	-0.0705	0.0147	1.51e-06	0.000394478	23.0008
rs7248558	ILF3	G	A	0.7454	-0.0646	0.0125	2.57e-07	0.000458033	26.7082
rs3185010	KANK2	A	G	0.1669	-0.0735	0.0142	2.36e-07	0.000459461	26.7916
rs12609771	SIGLEC6	C	A	0.3939	0.081	0.016	3.89e-07	0.000439531	25.6289
rs12720356	TYK2	C	A	0.5424	-0.15	0.0309	1.22e-06	0.000404148	23.5649
rs1883832	CD40	C	T	0.7483	0.1052	0.0127	1.13e-16	0.00117588	68.6158
rs6011186	-	T	C	0.3342	-0.1074	0.0171	3.19e-10	0.000676353	39.4472
rs4911163	ACSS2	T	C	0.3676	-0.061	0.0118	2.59e-07	0.000458297	26.7236
rs1547233	LINC00158	C	T	0.7876	-0.0762	0.0157	1.18e-06	0.000404004	23.5565
rs78434076	DNMT3L	G	C	0.2531	0.109	0.0176	6.24e-10	0.000657647	38.3555
rs8126756	IFNGR2	C	T	0.5461	-0.0823	0.0137	1.81e-09	0.000618786	36.0876
rs1893592	UBASH3A	C	A	0.4611	-0.0976	0.0132	1.48e-13	0.00093712	54.6703
rs8133843	RUNX1	A	G	0.4104	0.0769	0.0118	8.78e-11	0.000728154	42.4706
rs7278771	RCAN1	T	C	0.0593	-0.1116	0.0213	1.53e-07	0.000470777	27.4517
rs201674524	TIAM1	C	A	0.3911	0.089	0.0171	2.02e-07	0.000464554	27.0887
rs2075877	AIRE	A	G	0.3597	0.1058	0.0183	7.99e-09	0.000573153	33.4248
rs5766632	UPK3A	A	G	0.3564	-0.0744	0.0139	9.23e-08	0.000491308	28.6494
rs9607398	CSF2RB	T	C	0.4222	0.0573	0.0116	8.16e-07	0.000418468	24.4002
rs5754104	UBE2L3	A	G	0.2317	0.0891	0.0139	1.36e-10	0.000704483	41.089
rs78956285	TUBGCP6	T	C	0.1569	-0.1088	0.0232	2.65e-06	0.000377197	21.9929
rs2069235	SYNGR1	A	G	0.3771	0.1296	0.014	1.69e-20	0.00146814	85.6947
Systemic lupus erythematosus (Bentham J et al, 2015)
rs6679677	PHTF1	A	C	NA	0.336472	0.0464854	4.55e-13	0.00365881	52.392	0.447	60.8
rs17849501	NCF2	T	C	NA	0.81093	0.0498642	1.81e-59	0.0182003	264.478
rs73065094	FAM129A	C	T	NA	-0.235722	0.0486091	1.24e-06	0.00164557	23.5161
rs10912578	snoU13	G	A	NA	-0.24686	0.0309918	1.65e-15	0.00442739	63.4465
rs78517564	SMG7	C	A	NA	-0.328504	0.0515759	1.9e-10	0.00283545	40.5684
rs3845622	CADM3	A	C	NA	-0.261365	0.0492597	1.12e-07	0.00196935	28.1521
rs1780813	SMYD3	T	C	NA	-0.634878	0.128861	8.36e-07	0.0016985	24.2738
rs6671847	FCGR2A	A	G	NA	0.198851	0.0289651	6.64e-12	0.00329261	47.1309
rs6659932	IL12RB2	C	A	NA	-0.182322	0.0379045	1.51e-06	0.00161905	23.1364
rs4661543	KAZN	G	T	NA	0.274437	0.0423755	9.4e-11	0.00293122	41.9426
rs12095513	RP4-594I10.3	A	G	NA	-0.18633	0.0404008	3.99e-06	0.0014887	21.2709
rs4916215	RP11-296O14.1	T	C	NA	0.223144	0.0339693	5.07e-11	0.00301546	43.1516
rs6726273	NAB1	C	T	NA	0.173953	0.034304	3.96e-07	0.00179912	25.7143
rs268124	SPRED2	T	C	NA	0.18633	0.0323703	8.6e-09	0.00231703	33.1339
rs34703115	SLC8A1-AS1	C	T	NA	-0.616186	0.104778	4.08e-09	0.00241824	34.5847
rs10048743	IKZF2	T	G	NA	-0.231112	0.0412056	2.04e-08	0.0022001	31.4581
rs10200680	KCNE4	T	C	NA	-0.248461	0.0424835	4.96e-09	0.00239168	34.2039
rs4274624	STAT4	T	C	NA	-0.559616	0.0326791	9.73e-66	0.0201405	293.251
rs512681	LINC01956	A	C	NA	-0.301105	0.0421192	8.75e-13	0.00356936	51.1064
rs2459611	STAT4	T	C	NA	0.261365	0.045245	7.62e-09	0.00233349	33.3698
rs2573219	ECEL1P1	C	A	NA	0.587787	0.0429292	1.13e-42	0.0129698	187.471
rs4954125	MGAT5	G	T	NA	0.174353	0.0325905	8.8e-08	0.00200204	28.6205
rs13019891	IL1F10	T	G	NA	-0.562119	0.0290336	1.65e-83	0.0256011	374.848
rs1990760	IFIH1	T	C	NA	0.139262	0.0295668	2.48e-06	0.00155256	22.1849
rs1444766	KALRN	G	A	NA	0.157004	0.0301976	2e-07	0.00189113	27.0319
rs1464446	SIAH2	T	G	NA	-0.328504	0.0401497	2.79e-16	0.00467037	66.9448
rs79153365	IL12A-AS1	A	G	NA	0.500775	0.0979407	3.17e-07	0.00182907	26.1432
rs62259783	FEZF2	A	G	NA	-0.162519	0.0303156	8.28e-08	0.00201034	28.7393
rs1965998	IQCJ-SCHIP1	G	T	NA	0.162519	0.0310145	1.6e-07	0.00192093	27.4586
rs145156089	CRIP1P2	C	T	NA	0.500775	0.104274	1.57e-06	0.00161398	23.0639
rs9852014	MRPL3	G	A	NA	0.620577	0.0492727	2.26e-36	0.0109962	158.628
rs13136219	BANK1	T	C	NA	-0.174353	0.027787	3.5e-10	0.00275198	39.3709
rs147985830	NIPBL	A	G	NA	-0.18633	0.0391203	1.91e-06	0.00158759	22.6862
rs1078324	PPARGC1B	A	C	NA	-0.71335	0.0781665	7.11e-20	0.00580368	83.2845
rs140986610	RP11-231G15.1	C	T	NA	0.57098	0.123451	3.74e-06	0.00149716	21.3921
rs4388254	CTB-1I21.1	T	C	NA	0.378436	0.0603977	3.71e-10	0.00274421	39.2594
rs55849330	ST8SIA4	A	C	NA	0.14842	0.0301322	8.41e-07	0.00169767	24.2618
rs2431697	CTC-207P7.1	C	T	NA	-0.223144	0.0292964	2.6e-14	0.00404992	58.0152
rs6889239	TNIP1	C	T	NA	0.277632	0.03174	2.19e-18	0.00533421	76.5112
rs9265290	HLA-B	C	A	NA	0.277632	0.0384304	5.04e-13	0.00364478	52.1902
rs9275646	XXbac-BPG254F23.7	T	C	NA	-0.210721	0.0452271	3.17e-06	0.00151924	21.7079
rs204899	TNXB	T	C	NA	-0.274437	0.0487709	1.83e-08	0.00221446	31.6639
rs140522203	TBC1D22B	A	C	NA	-0.235722	0.0445712	1.23e-07	0.00195663	27.9699
rs58721818	AL356739.1	T	C	NA	0.65752	0.0755941	3.38e-18	0.00527488	75.6558
rs77795650	TBC1D22B	A	G	NA	-0.562119	0.0974652	8.05e-09	0.00232602	33.2627
rs150180633	TBC1D22B	T	C	NA	0.928219	0.0689573	2.66e-41	0.0125408	181.193
rs3128929	COL11A2P1	T	C	NA	0.198851	0.0338103	4.07e-09	0.00241865	34.5906
rs501480	LINC00336	C	T	NA	0.198851	0.0296764	2.07e-11	0.00313715	44.8986
rs9461633	HCG20	G	A	NA	-0.235722	0.0362595	7.98e-11	0.00295352	42.2626
rs7752538	TBC1D22B	A	G	NA	0.336472	0.0590694	1.22e-08	0.0022691	32.4469
rs389884	STK19	G	A	NA	0.928219	0.0432319	2.92e-102	0.0313003	460.991
rs114012503	TBC1D22B	G	A	NA	0.41211	0.0385365	1.09e-26	0.0079521	114.362
rs7764323	ETV7	G	A	NA	0.235722	0.0502437	2.71e-06	0.0015404	22.0109
rs2299851	MSH5	A	G	NA	-0.415515	0.0531931	5.65e-15	0.0042587	61.0187
rs4282415	RP1-130G2.1	A	G	NA	-0.139262	0.0303125	4.34e-06	0.00147723	21.1068
rs190437864	TBC1D22B	G	A	NA	-0.287682	0.0420301	7.66e-12	0.00327302	46.8495
rs74778143	TBC1D22B	C	T	NA	-0.314711	0.0437057	5.99e-13	0.00362109	51.8499
rs12055602	HLA-DQB1	C	T	NA	0.802002	0.0429792	1.04e-77	0.0238248	348.204
rs45527431	ABT1	G	A	NA	0.587787	0.0499459	5.68e-32	0.00961417	138.497
rs116191291	TBC1D22B	T	C	NA	-0.400478	0.032959	5.68e-34	0.0102425	147.642
rs41263824	HLA-DQB1	A	G	NA	-0.385662	0.0371039	2.64e-25	0.00751563	108.038
rs7768653	ATG5	T	C	NA	-0.207014	0.0296891	3.11e-12	0.00339622	48.6189
rs181409232	HCG27	A	C	NA	0.470004	0.0954924	8.57e-07	0.0016951	24.2251
rs150727739	EIF4H	T	C	NA	0.518794	0.106336	1.07e-06	0.00166561	23.8029
rs4723572	AC007349.5	T	C	NA	0.139762	0.0292468	1.76e-06	0.00159806	22.8361
rs866417	GLI3	C	T	NA	-0.162519	0.0299504	5.75e-08	0.00205956	29.4444
rs35000415	IRF5	T	C	NA	0.587787	0.041539	1.86e-45	0.0138402	200.229
rs6947963	CNTNAP2	T	G	NA	-0.223144	0.0424026	1.42e-07	0.00193736	27.694
rs12531540	JAZF1	T	C	NA	-0.127833	0.0279443	4.77e-06	0.00146464	20.9266
rs10252453	AC002454.1	A	G	NA	0.19062	0.0408151	3.01e-06	0.00152651	21.812
rs73228772	RP11-128A6.3	T	C	NA	-0.597837	0.112595	1.1e-07	0.00197214	28.1921
rs1833676	C8orf89	T	C	NA	-0.223144	0.0472722	2.35e-06	0.00155937	22.2822
rs147100764	PGAM1P13	A	G	NA	0.350657	0.0722454	1.21e-06	0.00164852	23.5583
rs7823055	RP1	T	G	NA	-0.350657	0.0286208	1.64e-34	0.0104117	150.107
rs12679073	LINC00977	A	G	NA	-0.150823	0.0323687	3.17e-06	0.00151947	21.7112
rs7386188	PSAT1P1	G	T	NA	0.494296	0.0865089	1.1e-08	0.00228311	32.6477
rs7097397	WDFY4	A	G	NA	-0.18633	0.0287118	8.6e-11	0.00294328	42.1158
rs4082517	COL13A1	A	G	NA	-0.198451	0.0418879	2.16e-06	0.00157078	22.4455
rs7899626	ARID5B	T	C	NA	0.182322	0.0332532	4.19e-08	0.00210264	30.0615
rs58688157	CDHR5	G	A	NA	-0.223144	0.0335647	2.97e-11	0.00308837	44.1982
rs7941765	RP11-744N12.3	C	T	NA	0.139262	0.028617	1.14e-06	0.00165716	23.6819
rs353608	AL356215.1	G	A	NA	0.18633	0.0280198	2.93e-11	0.00309	44.2217
rs80315778	RP11-756D7.1	A	G	NA	0.207014	0.0419735	8.14e-07	0.00170207	24.3248
rs73050535	RP11-429A20.3	T	C	NA	-0.71335	0.124134	9.11e-09	0.00230934	33.0236
rs597808	ATXN2	G	A	NA	-0.162519	0.0294736	3.51e-08	0.00212659	30.4048
rs10849926	ACACB	G	T	NA	0.261365	0.0545472	1.66e-06	0.00160664	22.9588
rs35429841	SLC15A4	T	C	NA	0.262364	0.0485398	6.48e-08	0.00204358	29.2154
rs117398816	CRYL1	T	C	NA	0.29267	0.0610008	1.6e-06	0.00161084	23.0189
rs11618747	PTMAP5	C	T	NA	0.438255	0.0910039	1.47e-06	0.00162291	23.1918
rs912784	LCP1	A	C	NA	0.322084	0.0699084	4.08e-06	0.0014856	21.2266
rs1198325	RP11-195L15.2	C	T	NA	-0.127833	0.0271413	2.48e-06	0.00155245	22.1832
rs10852562	PRSS54	C	T	NA	-0.173953	0.0334521	1.99e-07	0.00189174	27.0406
rs1143679	ITGAM	A	G	NA	0.582216	0.0399866	5.03e-48	0.014642	212.002
rs13332649	LINC02132	G	A	NA	-0.314711	0.0375683	5.43e-17	0.0048946	70.1747
rs7200786	CLEC16A	G	A	NA	-0.157004	0.0291506	7.21e-08	0.00202914	29.0086
rs9921681	CTC-661I16.2	T	C	NA	0.139762	0.0299188	2.99e-06	0.00152719	21.8218
rs114759915	COPZ2	T	C	NA	0.239017	0.0520725	4.43e-06	0.00147458	21.0688
rs4789169	GRB2	G	A	NA	0.162519	0.0336253	1.34e-06	0.00163468	23.3602
rs143123127	IKZF3	A	G	NA	0.470004	0.0840342	2.23e-08	0.0021878	31.2817
rs9895436	CTB-39G8.2	A	G	NA	0.139762	0.0288053	1.22e-06	0.00164735	23.5415
rs35251378	TYK2	A	G	NA	-0.235722	0.0324266	3.61e-13	0.00369028	52.8442
rs73068668	PPP6R1	A	G	NA	-0.314711	0.0574903	4.4e-08	0.002096	29.9664
rs2288450	COQ8B	T	C	NA	0.19062	0.0415275	4.43e-06	0.00147466	21.07
rs3810409	DOT1L	A	G	NA	0.329304	0.0712387	3.79e-06	0.00149548	21.3679
rs3747093	CCDC116	A	G	NA	0.262364	0.0345055	2.88e-14	0.00403592	57.8138
rs756505	CRYBA4	T	G	NA	-0.131028	0.027159	1.4e-06	0.00162877	23.2756
Type 1 diabetes(Forgetta V et al, 2020)
rs10012242	GUCY1B3	G	A	0.1184	0.1877	0.0382	9.14703e-07	0.000813569	24.1436	0.293	56.87
rs10091521	LINC00681	G	A	0.0156	0.4538	0.0983	3.897e-06	0.000718217	21.3119
rs10183097	SEMA4F	C	T	0.1362	0.2053	0.0322	1.81602e-10	0.00136904	40.6505
rs1027769	CPNE4	T	G	0.9966	-0.9962	0.1588	3.51998e-10	0.00132545	39.3543
rs1049371	TRIM9	G	A	0.1459	0.1583	0.0311	3.69199e-07	0.000872987	25.9084
rs10760335	NEK6	G	A	0.3205	0.1357	0.0243	2.427e-08	0.0010506	31.1851
rs10911399	RGL1	G	A	0.0455	-0.3707	0.064	6.74699e-09	0.00113016	33.5494
rs11042970	ZBED5	T	C	0.0292	0.3209	0.0678	2.23301e-06	0.000754915	22.4017
rs11079322	MSI2	T	C	0.7285	-0.1269	0.0268	2.09199e-06	0.000755564	22.4209
rs11139960	RN7SKP242	G	T	0.0137	0.4369	0.0932	2.74397e-06	0.000740554	21.9752
rs111765727	STK25	A	G	0.0317	0.3704	0.0752	8.55401e-07	0.000817518	24.2609
rs11203203	UBASH3A	A	G	0.374	0.116	0.0242	1.55801e-06	0.000774274	22.9766
rs112169681	WBSCR17	A	G	0.0151	0.4873	0.0931	1.67402e-07	0.000923078	27.3964
rs11257202	RP11-138I18.1	G	T	0.0971	0.1911	0.0366	1.766e-07	0.000918557	27.2621
rs11259536	RP11-455B2.9	G	A	0.2195	-0.1375	0.0291	2.339e-06	0.000752382	22.3264
rs112789234	SLIT3	G	A	0.0236	0.3728	0.0812	4.44498e-06	0.000710358	21.0785
rs114101505	OR5V1	A	C	0.0151	0.4464	0.0936	1.86999e-06	0.000766496	22.7456
rs114348754	STK39	G	A	0.0142	0.4155	0.0849	9.846e-07	0.00080709	23.9512
rs114861328	TBC1D22B	C	A	0.0223	-2.1404	0.2171	6.13903e-23	0.00326734	97.2009
rs11555655	IBA57	T	G	0.0545	0.2532	0.0528	1.65901e-06	0.000774941	22.9964
rs115607256	MICB	A	G	0.0092	0.632	0.1206	1.61399e-07	0.000925302	27.4625
rs11630203	CTD-2378E12.1	T	C	0.1164	-0.1957	0.0384	3.34904e-07	0.000875155	25.9728
rs11682199	CTNNA2	T	G	0.8094	-0.155	0.0297	1.78299e-07	0.000917694	27.2364
rs11717237	ERC2	T	C	0.3664	-0.1174	0.0246	1.80098e-06	0.0007675	22.7754
rs117205793	CDH4	T	C	0.01	-0.8577	0.1764	1.15601e-06	0.000796661	23.6414
rs117614175	C8orf34	G	T	0.0175	0.434	0.0879	7.94895e-07	0.000821468	24.3782
rs11765700	AC004458.1	C	T	0.1803	0.1477	0.0299	8.05991e-07	0.000822257	24.4016
rs117748610	SBF2	T	C	0.0224	0.3926	0.0794	7.67308e-07	0.000823849	24.4489
rs117996750	IGF2	C	T	0.0365	-0.4008	0.0845	2.10999e-06	0.000758156	22.4979
rs11901096	snoU13	A	G	0.0963	0.2047	0.0402	3.63597e-07	0.000873675	25.9289
rs11989229	ADCY8	C	T	0.3893	-0.1216	0.0239	3.74602e-07	0.000872245	25.8864
rs12082589	IL19	A	C	0.0316	0.3005	0.065	3.77199e-06	0.00072027	21.3728
rs12190473	VN1R13P	T	C	0.2295	0.2677	0.027	3.75578e-23	0.00330429	98.3036
rs12542501	RP11-211F2.1	A	G	0.1795	-0.1818	0.0335	5.951e-08	0.000992232	29.4509
rs12566447	LINC01765	A	G	0.0027	1.155	0.2509	4.17196e-06	0.000714165	21.1915
rs12697021	AC010376.1	A	G	0.3245	0.1167	0.0243	1.58599e-06	0.000777208	23.0637
rs12712117	TMEM131	T	C	0.371	-0.1168	0.0243	1.58402e-06	0.00077854	23.1033
rs12722495	IL2RA	C	T	0.1122	-0.3145	0.0408	1.26911e-14	0.00199985	59.4184
rs12804463	LARGE2	T	C	0.0993	0.2089	0.042	6.57506e-07	0.000833608	24.7388
rs12977772	KXD1	T	G	0.2007	0.1552	0.0307	4.47497e-07	0.000861149	25.5568
rs12982061	PIP5K1C	A	G	0.1459	0.1617	0.0354	4.92006e-06	0.00070316	20.8648
rs13182737	WDR70	A	G	0.2553	0.1465	0.0259	1.486e-08	0.00107784	31.9945
rs139025905	LIN28B	T	C	0.0653	0.2338	0.0507	3.98199e-06	0.000716651	21.2654
rs142050319	RP11-678D18.1	C	T	0.0065	0.6265	0.1328	2.39398e-06	0.000750008	22.2559
rs142379540	NCR3	G	A	0.0513	-0.6022	0.0742	4.82392e-16	0.00221644	65.8679
rs143871332	ATP2C2	A	C	0.0079	0.6513	0.1353	1.47099e-06	0.00078086	23.1722
rs144872936	LMNB1	T	C	0.0226	0.4388	0.0822	9.34394e-08	0.000960104	28.4964
rs145958720	HLA-DQB3	G	A	0.0081	0.6367	0.1369	3.31101e-06	0.000728941	21.6303
rs146003472	TBC1D22B	C	T	0.0282	1.189	0.0699	6.17732e-65	0.00966358	289.341
rs146701335	MAN1C1	A	G	0.0029	1.2339	0.2425	3.62702e-07	0.000872375	25.8903
rs146775092	LINC01038	G	A	0.0093	0.5764	0.1176	9.52708e-07	0.00080952	24.0233
rs147468480	NWD2	G	T	0.0139	0.4898	0.0911	7.52402e-08	0.000973921	28.9069
rs147567331	RP11-963H4.3	G	A	0.0116	0.5029	0.1094	4.30695e-06	0.00071214	21.1314
rs148352427	RP11-115E19.1	A	G	0.0127	0.5178	0.1128	4.41499e-06	0.000710139	21.072
rs149687275	TSNARE1	A	G	0.0216	0.4542	0.0984	3.89e-06	0.000718023	21.3061
rs1510889	RP11-754N21.1	C	T	0.6898	0.1339	0.0259	2.30999e-07	0.000900568	26.7277
rs1543148	CNTN4	T	C	0.0539	0.2643	0.0552	1.67699e-06	0.00077255	22.9254
rs1544218	TUFT1	G	A	0.8074	-0.1349	0.0293	4.13704e-06	0.000714372	21.1977
rs1670122	RP11-207F8.1	T	G	0.0053	0.8207	0.1626	4.49304e-07	0.000858422	25.4758
rs170218	SLC1A5	G	A	0.1539	-0.1842	0.0358	2.56401e-07	0.000892014	26.4736
rs172164	ZNF165	G	A	0.0505	0.4191	0.0488	8.84912e-18	0.00248121	73.7557
rs17392686	PCSK1	G	A	0.021	-0.5416	0.109	6.77501e-07	0.000831934	24.689
rs17396905	DLEU1	A	G	0.1929	0.1933	0.0357	6.01298e-08	0.000987743	29.3175
rs17520847	LYPLAL1-AS1	G	A	0.3846	0.1114	0.0242	4.132e-06	0.000714127	21.1904
rs184794035	LINC01705	G	A	0.0233	0.386	0.078	7.51208e-07	0.000825226	24.4898
rs1869449	LTBP1	A	G	0.2967	0.1769	0.0269	4.55198e-11	0.00145634	43.2465
rs189422	HMP19	C	T	0.1139	0.1804	0.0367	8.86809e-07	0.000814204	24.1624
rs192324744	LRP1B	G	T	0.0131	0.562	0.0875	1.36499e-10	0.00138931	41.2531
rs194749	ZFP36L1	C	T	0.2455	-0.1638	0.0281	5.36896e-09	0.00114463	33.9794
rs202520	SIRPB3P	G	A	0.7222	-0.1573	0.0256	7.97095e-10	0.00127166	37.7553
rs2111485	FAP	G	A	0.6033	0.1577	0.0248	1.892e-10	0.0013618	40.4352
rs2229527	XXbac-BPG246D15.9	G	T	0.0587	0.9284	0.0479	1.05293e-83	0.0125106	375.664
rs2269247	PGM1	T	C	0.1804	0.1709	0.0295	7.27897e-09	0.00113056	33.5614
rs2297764	MGST3	A	G	0.075	-0.2374	0.0497	1.74699e-06	0.000768884	22.8165
rs231971	NUPR1	G	A	0.1026	0.2411	0.0399	1.55199e-09	0.00122987	36.5131
rs238274	RP11-413N19.2	A	G	0.7055	-0.1316	0.0256	2.65003e-07	0.000890412	26.426
rs2414899	RP11-653J6.1	C	T	0.0858	0.191	0.0396	1.44202e-06	0.000783938	23.2636
rs2666237	RP11-342D11.3	A	G	0.4161	0.1103	0.0237	3.19897e-06	0.000729933	21.6598
rs2844697	XXbac-BPG118E17.10	T	C	0.3799	0.4982	0.028	1.17301e-70	0.0105639	316.586
rs2857599	NCR3	A	G	0.1649	0.2266	0.0363	4.09204e-10	0.00131245	38.9679
rs2872812	RP5-1028K7.1	A	G	0.6315	0.1274	0.0247	2.53198e-07	0.000896399	26.6039
rs28895026	TBC1D22B	C	T	0.192	-0.5774	0.0395	2.10814e-48	0.00715463	213.678
rs2963801	LINC02142	C	T	0.6719	-0.1344	0.0272	7.86303e-07	0.000822715	24.4152
rs301292	CTD-2232E5.2	T	C	0.2789	-0.1383	0.0297	3.13502e-06	0.000730735	21.6836
rs3104403	XXbac-BPG254F23.7	T	G	0.2742	-0.7209	0.0372	7.16473e-84	0.0125067	375.547
rs3129849	-	G	A	0.815	1.7582	0.0633	1.2106e-169	0.0253583	771.488
rs3132136	TBC1D22B	A	G	0.3682	0.4841	0.0335	2.60375e-47	0.00699325	208.824
rs34372802	RN7SL136P	C	T	0.0125	0.4901	0.0976	5.10399e-07	0.000849663	25.2156
rs35342456	RMI2	C	A	0.1905	-0.1474	0.0309	1.80601e-06	0.000766815	22.7551
rs35998686	RP11-554D13.1	A	C	0.0236	0.4825	0.1046	3.94503e-06	0.000717077	21.278
rs3734869	POU5F1	A	G	0.1662	-0.2255	0.039	7.52991e-09	0.00112621	33.4321
rs39311	WNT2	G	T	0.2698	0.1271	0.0258	8.47305e-07	0.000817791	24.269
rs41288885	XXbac-BPG254F23.7	G	A	0.0658	-0.8004	0.0697	1.57109e-30	0.00442759	131.871
rs4149965	EXO1	A	G	0.2519	-0.1416	0.0294	1.45201e-06	0.000781697	23.197
rs4514654	BLM	A	G	0.021	0.4303	0.0875	8.75508e-07	0.000814927	24.1839
rs45627734	MICB	A	G	0.0261	-0.6775	0.107	2.46502e-10	0.00135024	40.0914
rs4566101	SHC4	C	T	0.2697	0.1755	0.0255	6.22874e-12	0.00159488	47.3668
rs4662880	AC068483.1	T	C	0.1501	0.1606	0.0302	1.024e-07	0.000952816	28.2799
rs4749030	-	T	C	0.1745	0.1798	0.0371	1.258e-06	0.000791469	23.4872
rs4762523	ANKS1B	A	G	0.6979	-0.1293	0.0244	1.19801e-07	0.000946133	28.0813
rs5001561	NAV2	T	C	0.8709	-0.1718	0.0334	2.67098e-07	0.000891481	26.4578
rs55916920	XX-C2158C12.1	G	T	0.1089	-0.1984	0.0395	5.27704e-07	0.000850092	25.2284
rs55950252	PALD1	A	G	0.0296	0.332	0.0629	1.31899e-07	0.00093867	27.8596
rs59680223	RP11-81H3.2	T	C	0.0081	0.6421	0.1032	4.99804e-10	0.00130384	38.712
rs60888743	RNLS	G	A	0.2616	-0.1371	0.0274	5.465e-07	0.000843632	25.0365
rs61839082	PRKCQ	T	C	0.255	0.1303	0.0272	1.601e-06	0.000773323	22.9483
rs61868788	KCNMA1	G	A	0.1051	-0.192	0.0405	2.18002e-06	0.000757372	22.4746
rs61944716	RP11-131L12.4	A	C	0.1912	0.2126	0.0308	5.34441e-12	0.00160426	47.6459
rs62212655	ADRA1D	T	C	0.1114	0.2131	0.0395	7.02506e-08	0.000980602	29.1053
rs62267224	RP11-325B23.2	A	C	0.0358	-0.3179	0.0665	1.74401e-06	0.000770104	22.8527
rs62397576	TBC1D22B	A	G	0.1487	-0.1729	0.0351	8.63893e-07	0.000817648	24.2647
rs62410259	RP11-500G9.1	A	G	0.077	-0.3796	0.0533	1.01789e-12	0.00170766	50.7222
rs6544107	AC010878.3	T	C	0.1517	-0.1741	0.0346	4.76102e-07	0.000853141	25.3189
rs66535411	ANKRD36BP2	G	A	0.0182	0.4561	0.0877	1.957e-07	0.00091132	27.0471
rs6679677	PHTF1	A	C	0.0993	0.6527	0.0346	3.41822e-79	0.0118588	355.857
rs6719660	LINC01854	G	A	0.9354	0.2918	0.0524	2.51698e-08	0.00104472	31.0104
rs6860016	ARHGEF28	T	C	0.1205	0.1673	0.0351	1.883e-06	0.000765581	22.7184
rs6871748	CTD-2197M16.1	C	T	0.2739	-0.127	0.0268	2.18102e-06	0.000756755	22.4563
rs6905777	HLA-DMA	G	A	0.0278	0.7872	0.067	6.67114e-32	0.00463393	138.045
rs7122407	MIR4686	G	A	0.1484	-0.2113	0.0398	1.12001e-07	0.000949656	28.186
rs72842019	TLX1NB	A	G	0.0603	0.2228	0.0483	4.04501e-06	0.000717085	21.2783
rs72940100	MIR4300HG	A	G	0.2465	-0.1354	0.0276	9.64095e-07	0.000810985	24.0668
rs72958430	TRMT11	A	C	0.08	0.2106	0.0411	2.93103e-07	0.000884697	26.2563
rs73261904	COX10-AS1	A	G	0.1083	0.1897	0.0412	4.08997e-06	0.000714457	21.2002
rs73349818	SNRPEP8	T	C	0.0347	0.2909	0.0618	2.46099e-06	0.000746676	22.157
rs73437714	RP11-228O6.2	C	T	0.0408	-0.3385	0.0706	1.63001e-06	0.000774671	22.9884
rs73826337	GLB1	A	G	0.136	0.1637	0.0346	2.238e-06	0.000754334	22.3844
rs73920610	ADCY3	A	G	0.2095	0.1494	0.0288	2.19498e-07	0.00090671	26.9102
rs741172	CLEC16A	T	C	0.3205	-0.2034	0.0258	3.11387e-15	0.0020917	62.1531
rs7436647	RP11-364P22.2	A	G	0.0322	0.3265	0.0673	1.21801e-06	0.000793118	23.5362
rs74388302	RP11-545G3.1	A	G	0.0913	0.2584	0.0566	4.95302e-06	0.000702414	20.8426
rs74552328	TBC1D22B	T	C	0.0292	0.4298	0.0665	1.034e-10	0.00140677	41.7724
rs75041893	RP11-138I18.1	G	T	0.0169	0.4191	0.0918	4.94504e-06	0.00070241	20.8425
rs75575119	FAM208A	A	C	0.0044	0.6861	0.1367	5.21795e-07	0.000848819	25.1906
rs76495645	AC006322.1	C	T	0.0046	0.6948	0.1483	2.80698e-06	0.000739711	21.9501
rs76585197	PFKFB3	A	G	0.0106	-0.8601	0.1645	1.71301e-07	0.000921111	27.338
rs7670944	DUX4L2	C	A	0.9968	-0.8931	0.1885	2.14798e-06	0.000756475	22.448
rs76908888	SOX6	A	G	0.1285	0.1629	0.0355	4.47301e-06	0.000709616	21.0565
rs77064152	EPHA6	A	G	0.0089	0.6225	0.1275	1.05201e-06	0.000803259	23.8374
rs77181159	JAZF1	A	G	0.1409	-0.1589	0.0348	4.98597e-06	0.000702635	20.8492
rs77308817	RP11-394I13.3	T	C	0.2359	0.1345	0.0285	2.44501e-06	0.000750542	22.2718
rs77608793	JMJD7-PLA2G4B	T	C	0.0183	0.4704	0.0895	1.48799e-07	0.000930744	27.6241
rs7780389	RP4-724E13.2	C	T	0.9519	0.2883	0.0594	1.19501e-06	0.000793812	23.5568
rs78387855	LINC01450	T	C	0.0283	0.3747	0.0723	2.18701e-07	0.00090499	26.8591
rs7893467	IL2RA	T	G	0.9268	-0.208	0.043	1.32801e-06	0.000788485	23.3986
rs79315483	PRELID2	A	C	0.0641	-0.2857	0.0577	7.43704e-07	0.000826144	24.5171
rs79672991	BTN2A2	A	G	0.0201	0.576	0.075	1.58307e-14	0.00198521	58.9824
rs8041124	ATP8B4	G	A	0.2364	0.1541	0.0293	1.487e-07	0.00093199	27.6611
rs8056814	CTRB1	A	G	0.0793	0.2641	0.0415	1.98701e-10	0.00136394	40.4987
rs8108092	GNA15	A	G	0.3548	0.1442	0.0308	2.837e-06	0.000738676	21.9194
rs8133961	-	A	G	0.0102	0.5915	0.1151	2.78503e-07	0.000889853	26.4094
rs860291	ADIPOQ	C	T	0.8617	0.1642	0.0354	3.457e-06	0.000725055	21.5149
rs9273363	HLA-DQB1	A	C	0.3317	1.2786	0.0334	1e-200	0.0470947	1465.47
rs9382199	ELOVL5	C	T	0.3134	-0.1357	0.0255	1.086e-07	0.000954137	28.3191
rs9501640	HLA-DRB9	C	A	0.0175	-1.0413	0.1462	1.05293e-12	0.00170789	50.7291
Ulcerative colitis (Liu JZ et al, 2015)
rs9660180	GNB1	A	G	0.4974	-0.0585612	0.012573	3.2e-06	0.000790208	21.6941	0.367	54.07
rs10799838	RNF186	C	T	0.7693	-0.128941	0.0143687	2.87e-19	0.00292696	80.528
rs3806308	RNF186	T	C	0.3783	-0.169763	0.0129985	5.56e-39	0.00617945	170.569
rs6700241	HSPA6	G	A	0.2154	0.0867725	0.0155294	2.3e-08	0.00113685	31.2216
rs7523119	ZNF362	A	G	0.4155	0.0602331	0.0125431	1.57e-06	0.000839921	23.0601
rs59655222	C1orf106	C	T	0.2809	-0.166889	0.0143787	3.81e-31	0.00488687	134.715
rs35223180	RP11-431K24.1	T	G	0.1791	-0.141003	0.0175766	1.04e-15	0.00234052	64.3557
rs11578752	ITLN1	T	C	0.665	0.0816413	0.0136772	2.39e-09	0.00129719	35.6308
rs11580498	RUNX3	A	C	0.6861	0.0642907	0.0136696	2.56e-06	0.000805707	22.12
rs114370420	C1orf141	A	G	0.03139	-0.178223	0.03706	1.52e-06	0.000842351	23.1269
rs1801274	FCGR2A	G	A	0.4958	-0.170896	0.012653	1.43e-41	0.00660603	182.422
rs34920465	RP11-415K20.2	G	A	0.1653	-0.128984	0.0175699	2.12e-13	0.00196075	53.8931
rs10745330	ST7L	T	C	0.4831	0.0608597	0.012452	1.02e-06	0.000870053	23.8881
rs4845604	RORC	A	G	0.1483	-0.163695	0.0185697	1.2e-18	0.00282472	77.7072
rs3007421	PLEKHG5	A	G	0.1334	-0.0965506	0.0191496	4.61e-07	0.000925829	25.4209
rs2974935	MTX1	T	G	0.4948	0.0619295	0.0126861	1.05e-06	0.000867969	23.8308
rs2816958	NR5A2	G	A	0.8852	0.180824	0.0204998	1.14e-18	0.0028283	77.806
rs12142199	INTS11	A	G	0.8026	-0.0983383	0.0159317	6.72e-10	0.00138695	38.0997
rs10910092	TNFRSF14	G	A	0.4676	-0.0863506	0.0127821	1.42e-11	0.00166091	45.638
rs9424945	RP11-42O15.2	A	G	0.5848	0.0608366	0.0125975	1.37e-06	0.000849444	23.3217
rs11583043	DPH5	T	C	0.2658	0.0767325	0.0141643	6.05e-08	0.00106868	29.3473
rs6426833	RP11-91K11.2	A	G	0.536	0.232387	0.0125836	3.77e-76	0.0122798	341.047
rs7547569	RNU4ATAC4P	C	T	0.06675	-0.495701	0.0291648	8.71e-65	0.0104211	288.883
rs12742136	SERBP1	C	T	0.02798	0.179317	0.0386202	3.43e-06	0.000785263	21.5583
rs2488401	DENND1B	T	C	0.204	0.0931614	0.0152933	1.12e-09	0.00135091	37.1082
rs10494343	VANGL2	C	T	0.2067	0.0860299	0.0152478	1.68e-08	0.00115911	31.8335
rs3024493	IL10	A	C	0.1572	0.226278	0.0163471	1.42e-43	0.00693622	191.603
rs3811406	ZNF687	C	T	0.7699	0.0747183	0.0151415	8.03e-07	0.000886897	24.351
rs4845140	IL19	T	C	0.04118	-0.245655	0.0341428	6.25e-13	0.00188355	51.767
rs4676410	GPR35	A	G	0.2038	0.142022	0.0157426	1.85e-19	0.00295811	81.3876
rs13430791	THADA	A	G	0.1202	0.105886	0.0186614	1.39e-08	0.00117225	32.195
rs7608910	PUS10	G	A	0.3909	0.127099	0.0126851	1.25e-23	0.0036463	100.391
rs10460566	DNMT3A	A	G	0.7611	-0.0817673	0.0144699	1.6e-08	0.00116269	31.9322
rs1405108	AC018717.1	A	C	0.6642	-0.081986	0.0132359	5.86e-10	0.00139672	38.3683
rs4676395	STK25	G	A	0.7797	-0.0806831	0.0153431	1.45e-07	0.00100703	27.6528
rs1990760	IFIH1	T	C	0.6085	-0.0855732	0.0134145	1.78e-10	0.00148124	40.6936
rs1517352	STAT4	C	A	0.6048	0.0777839	0.0129859	2.1e-09	0.0013062	35.8786
rs4973341	NEU2	T	C	0.6627	0.073473	0.0131405	2.25e-08	0.00113836	31.2631
rs9941524	AC019330.1	G	A	0.4559	0.0977156	0.0127881	2.15e-14	0.0021239	58.3869
rs11676348	SERPINE2	T	C	0.4763	0.0744362	0.0124232	2.08e-09	0.001307	35.9006
rs10185424	IL1R2	G	T	0.5396	-0.0965995	0.0125621	1.47e-14	0.00215096	59.1324
rs1595825	PLCL1	A	G	0.1914	-0.0815219	0.0161253	4.29e-07	0.000930831	25.5584
rs3116494	CD28	A	G	0.7461	-0.0772453	0.0146345	1.3e-07	0.00101459	27.8605
rs7649133	SLMAP	G	A	0.6069	-0.0636334	0.0127647	6.19e-07	0.000905104	24.8513
rs9847710	SFMBT1	C	T	0.4118	0.0653831	0.0127111	2.69e-07	0.000963582	26.4585
rs7633840	-	C	T	0.8913	-0.143959	0.0194217	1.24e-13	0.00199883	54.9418
rs9836291	BSN	A	G	0.2878	0.170257	0.0132458	8.2e-38	0.00598671	165.217
rs1001007	RP11-24F11.2	G	A	0.5941	0.0757873	0.0133356	1.32e-08	0.00117598	32.2974
rs10010325	TET2	A	C	0.4955	-0.0829728	0.0123956	2.18e-11	0.00163069	44.806
rs13136827	KIAA1109	C	T	0.1622	-0.111814	0.0176452	2.35e-10	0.00146166	40.155
rs13106926	BANK1	G	A	0.297	0.0738011	0.013681	6.87e-08	0.00105967	29.0998
rs79000216	KIAA1109	C	T	0.005466	0.384887	0.0782328	8.66e-07	0.000881553	24.2041
rs2457996	PPBP	T	C	0.8892	0.103857	0.0204073	3.6e-07	0.000943264	25.9
rs3774937	NFKB1	C	T	0.3257	0.099276	0.0131621	4.61e-14	0.00206957	56.8903
rs77116200	RP11-170N16.1	T	C	0.02035	0.222137	0.0442532	5.18e-07	0.000917691	25.1972
rs353339	RP11-357F12.1	A	C	0.2625	-0.0771493	0.0144091	8.59e-08	0.00104395	28.6675
rs7445013	JMY	G	A	0.4518	-0.0602964	0.01257	1.61e-06	0.00083809	23.0098
rs2070729	IRF1	A	C	0.4382	-0.0827543	0.0125695	4.59e-11	0.00157762	43.3456
rs2241695	CAMK2A	T	C	0.5622	0.0618191	0.0126326	9.9e-07	0.000872215	23.9475
rs4976646	RGS14	C	T	0.3415	0.0787748	0.0132165	2.52e-09	0.00129337	35.5256
rs2624435	BASP1	A	G	0.2341	-0.0683186	0.0147518	3.64e-06	0.000781252	21.4481
rs56167332	AC008697.1	A	C	0.3375	0.141368	0.0131737	7.27e-27	0.00418032	115.156
rs272882	SLC22A4	T	G	0.6733	0.145856	0.0138588	6.67e-26	0.00402152	110.764
rs395157	OSMR	T	C	0.4842	0.0853513	0.0125049	8.77e-12	0.00169537	46.5865
rs12517853	ERAP1	A	G	0.06809	0.13005	0.0239243	5.45e-08	0.00107601	29.549
rs6896856	FYB	A	G	0.2178	0.067847	0.0147707	4.36e-06	0.000768542	21.0989
rs11739663	LINC02142	C	T	0.2256	-0.075576	0.0157898	1.7e-06	0.000834439	22.9094
rs4869311	ERAP2	G	A	0.5318	-0.061064	0.0128103	1.87e-06	0.000827627	22.7223
rs6556417	AC008697.1	G	A	0.8404	0.117566	0.0176877	3e-11	0.00160792	44.1795
rs3776414	DAP	G	T	0.3756	0.0704798	0.0128464	4.1e-08	0.00109606	30.1
rs254562	C5orf66	G	A	0.4051	0.0795724	0.0126132	2.81e-10	0.00144873	39.7992
rs17800987	ZNF300P1	G	A	0.08554	0.124241	0.021537	7.99e-09	0.00121165	33.2782
rs7711427	RP11-386E5.1	C	A	0.613	0.088938	0.0127983	3.67e-12	0.00175731	48.2914
rs10050516	CTD-2533K21.1	G	T	0.1961	-0.0733011	0.0157904	3.45e-06	0.00078494	21.5494
rs249677	PRELID2	A	C	0.64	0.0684463	0.0132427	2.36e-07	0.000972897	26.7145
rs411326	TBC1D22B	T	C	0.2593	-0.166985	0.0156115	1.06e-26	0.00415337	114.41
rs17611877	TCP11	A	G	0.09119	0.111978	0.0211883	1.26e-07	0.00101712	27.9301
rs34659678	TRAF3IP2	T	C	0.05734	0.209947	0.0250948	5.95e-17	0.002545	69.9926
rs130067	CCHCR1	G	T	0.1999	-0.129831	0.0163557	2.05e-15	0.00229174	63.0113
rs17190351	RNU6-1133P	A	G	0.02636	0.2718	0.0402399	1.43e-11	0.00166037	45.6231
rs3025632	GABBR1	T	C	0.04779	-0.171446	0.0345175	6.8e-07	0.000898521	24.6704
rs479454	DSE	A	G	0.3942	0.0642486	0.0128137	5.33e-07	0.000915636	25.1408
rs79823250	ATG5	T	C	0.1318	0.102964	0.0181939	1.52e-08	0.00116615	32.0272
rs2517512	HCG22	T	C	0.1254	-0.0922532	0.0192942	1.74e-06	0.000832703	22.8617
rs9272105	HLA-DQA1	A	G	0.541	0.129187	0.0129126	1.45e-23	0.00363556	100.095
rs9368696	LST1	A	G	0.02218	0.248094	0.038233	8.64e-11	0.00153261	42.1071
rs9271255	TBC1D22B	T	C	0.732	-0.284959	0.013809	1.31e-94	0.015286	425.834
rs151723	TBC1D22B	G	A	0.03283	-0.214811	0.0375747	1.08e-08	0.00119	32.683
rs4946717	RP11-282C5.1	T	C	0.5097	-0.0750913	0.012575	2.35e-09	0.0012982	35.6585
rs7738430	DDX39B	C	T	0.02624	0.367964	0.0340763	3.51e-27	0.00423259	116.602
rs1431403	HLA-DPA1	C	T	0.2802	-0.12602	0.0148686	2.34e-17	0.00261183	71.8354
rs6920220	RP11-95M15.1	A	G	0.2086	0.146936	0.015222	4.78e-22	0.00338519	93.1779
rs4712520	CDKAL1	C	T	0.8182	0.0929892	0.0166206	2.21e-08	0.00113977	31.302
rs4713240	HLA-F	G	A	0.2452	0.0927208	0.0144695	1.47e-10	0.00149465	41.0627
rs1182188	GNA12	C	T	0.2989	-0.107615	0.0137507	5.03e-15	0.00222777	61.2486
rs1077773	RP11-507K12.1	A	G	0.5238	0.0721282	0.012398	5.96e-09	0.00123229	33.846
rs2395022	SMURF1	C	A	0.95885	-0.183896	0.029166	2.88e-10	0.00144712	39.7549
rs17259544	ELMO1	A	G	0.1662	0.0861688	0.0165476	1.92e-07	0.000987515	27.1163
rs921911	AC020743.3	G	A	0.1625	-0.0865374	0.0172124	4.97e-07	0.000920592	25.277
rs2538470	RP5-958B11.2	G	A	0.6378	-0.0659816	0.0128312	2.71e-07	0.00096302	26.443
rs17552904	AC020743.4	T	G	0.2605	0.0829772	0.0141261	4.25e-09	0.00125623	34.5043
rs4728142	IRF5	A	G	0.439	0.0969671	0.0126655	1.92e-14	0.00213216	58.6144
rs76546301	RNU6-1091P	A	G	0.01822	0.26496	0.0410174	1.05e-10	0.00151882	41.7277
rs2108225	PIGCP2	A	G	0.4385	-0.114735	0.0126215	9.87e-20	0.00300335	82.6361
rs12718244	C7orf72	A	G	0.4081	0.0717762	0.0126545	1.41e-08	0.0011714	32.1715
rs4380874	PIGCP2	C	T	0.5907	-0.130874	0.0126952	6.43e-25	0.00385914	106.274
rs1006998	RP11-136O12.2	G	A	0.2885	-0.0701564	0.0137476	3.34e-07	0.000948443	26.0424
rs7011507	RP11-769N21.2	A	G	0.1233	-0.103875	0.0192106	6.4e-08	0.00106468	29.2375
rs13255292	PVT1	T	C	0.3284	-0.075463	0.0137225	3.82e-08	0.0011012	30.2414
rs3763520	DOCK5	G	A	0.631	-0.0621685	0.0127149	1.01e-06	0.000870721	23.9064
rs72661359	IL7	A	C	0.05804	0.139062	0.0258023	7.06e-08	0.00105775	29.0469
rs4366152	TNFSF15	C	T	0.68	0.120371	0.0135814	7.79e-19	0.00285532	78.5515
rs10758669	JAK2	A	C	0.6504	-0.143218	0.0128828	1.04e-28	0.00448503	123.588
rs11793497	SNAPC4	G	A	0.423	0.134108	0.0125921	1.74e-26	0.00411778	113.426
rs4743820	LINC00484	T	C	0.7019	0.0809228	0.0137572	4.05e-09	0.00125973	34.6004
rs4747886	PFKFB3	T	C	0.4081	0.0738479	0.0128701	9.58e-09	0.00119877	32.924
rs2050392	CCND3P1	A	G	0.6003	0.0618675	0.0129434	1.75e-06	0.000832165	22.847
rs11190087	GOT1	G	A	0.5851	-0.0591275	0.0125653	2.53e-06	0.000806539	22.1428
rs2497318	EIF2S2P3	T	C	0.4504	-0.0714375	0.0125164	1.15e-08	0.0011861	32.5757
rs2274351	SUFU	T	C	0.5373	0.0710979	0.0130334	4.9e-08	0.0010836	29.7576
rs59418206	CUL2	A	G	0.3508	0.0735513	0.012978	1.45e-08	0.0011695	32.1192
rs10748783	RP11-129J12.1	A	C	0.5237	-0.164756	0.0126394	7.73e-39	0.00615588	169.914
rs10761659	ZNF365	G	A	0.5399	0.117315	0.0126238	1.5e-20	0.00313837	86.3628
rs1250559	ZMIZ1	A	G	0.3916	-0.0625971	0.0130667	1.66e-06	0.000835903	22.9497
rs2393904	ZNF365	T	C	0.3145	-0.0731641	0.0137761	1.09e-07	0.00102716	28.2061
rs11041476	LSP1	A	G	0.3213	0.0734963	0.0132514	2.92e-08	0.00112012	30.7615
rs661054	NXPE1	G	A	0.3408	-0.124858	0.0135529	3.18e-20	0.00308439	84.8728
rs61893460	RP11-672A2.7	A	G	0.4447	0.121119	0.0125424	4.6e-22	0.00338791	93.2531
rs11230563	CD6	T	C	0.348	-0.0750666	0.0133556	1.9e-08	0.0011503	31.5912
rs3135932	IL10RA	G	A	0.1671	0.0855489	0.0166293	2.68e-07	0.000963839	26.4655
rs483905	MAML2	A	G	0.289	0.0849927	0.0135107	3.16e-10	0.00144054	39.5738
rs5030437	TRAF6	G	A	0.8446	-0.084055	0.0174844	1.53e-06	0.000841787	23.1114
rs12796489	CARS	A	C	0.02286	-0.67649	0.0559623	1.22e-33	0.00529867	146.127
rs10750899	OR5B21	A	G	0.98684	-0.256858	0.0502937	3.27e-07	0.000949924	26.0831
rs11229555	GLYAT	T	G	0.2515	-0.0823351	0.0144507	1.21e-08	0.00118201	32.4633
rs559928	RPS6KA4	C	T	0.8128	0.0883517	0.0163345	6.34e-08	0.00106536	29.2562
rs76904798	LRRK2	T	C	0.1368	0.104624	0.0176013	2.78e-09	0.00128634	35.3324
rs11168249	HDAC7	C	T	0.4676	0.062427	0.0126102	7.4e-07	0.000892598	24.5076
rs11054935	DUSP16	G	A	0.2756	0.0750668	0.013849	5.95e-08	0.00106988	29.3805
rs11064881	CIT	A	G	0.07342	0.11987	0.0228803	1.61e-07	0.000999553	27.4472
rs11172250	KIF5A	G	A	0.3738	-0.0623082	0.0132006	2.36e-06	0.000811508	22.2794
rs12318183	IFNG-AS1	A	C	0.3854	0.162178	0.0126604	1.44e-37	0.00594623	164.093
rs941823	LINC00598	C	T	0.7509	0.108669	0.0146906	1.39e-13	0.00199072	54.7183
rs6491983	LINC00343	C	T	0.846	-0.0856789	0.0167564	3.17e-07	0.000952171	26.1449
rs1359946	RP11-545M8.4	A	G	0.1824	0.131438	0.0158185	9.64e-17	0.00251051	69.0417
rs34637058	CCR12P	T	G	0.2118	-0.0824446	0.0156912	1.49e-07	0.00100535	27.6065
rs55808324	GALC	A	G	0.09318	0.127209	0.021035	1.47e-09	0.00133142	36.5722
rs2069607	RP11-404P21.8	C	T	0.1984	0.0740175	0.0153668	1.46e-06	0.00084504	23.2007
rs8024774	ITPKA	G	A	0.3492	-0.0722743	0.0134449	7.63e-08	0.0010523	28.897
rs35874463	SMAD3	G	A	0.05041	0.156097	0.0290306	7.57e-08	0.00105284	28.9119
rs7184802	BRD7	A	G	0.1835	-0.0837729	0.0163693	3.09e-07	0.000953839	26.1907
rs55716924	CLEC16A	T	C	0.1613	0.0871572	0.0173103	4.78e-07	0.000923291	25.3511
rs7404095	PRKCB	C	T	0.5796	0.0717686	0.0126826	1.52e-08	0.00116597	32.0223
rs11150589	ITGAL	C	T	0.5268	-0.0798521	0.0127057	3.28e-10	0.00143778	39.498
rs11641184	LITAF	A	C	0.4762	0.0780232	0.0124939	4.24e-10	0.00141964	38.9988
rs79045992	RPL35AP33	A	G	0.1033	0.118093	0.02083	1.43e-08	0.00117032	32.1418
rs8048267	ZFHX3	A	G	0.7152	0.0713066	0.0139134	2.97e-07	0.000956577	26.2659
rs9934574	RP11-542M13.2	T	C	0.2482	0.0710115	0.0145904	1.13e-06	0.000862761	23.6877
rs1646019	RMI2	T	C	0.303	-0.0772363	0.0138779	2.62e-08	0.00112784	30.9739
rs62037363	SH2B1	C	T	0.3911	0.0668268	0.0128777	2.11e-07	0.000980711	26.9293
rs9911533	SMARCE1	T	C	0.6161	0.0765551	0.0132378	7.34e-09	0.00121767	33.4439
rs9891119	STAT3	C	A	0.3536	-0.0895467	0.0133101	1.72e-11	0.00164726	45.2623
rs17679361	WIPF2	C	T	0.02135	0.247204	0.0400612	6.8e-10	0.00138613	38.077
rs17736589	CYTH1	G	A	0.2075	0.0823302	0.0150337	4.34e-08	0.00109208	29.9907
rs2248814	NOS2	G	A	0.6032	0.0625093	0.013379	2.98e-06	0.000795132	21.8294
rs4795397	IKZF3	G	A	0.4713	0.139853	0.012577	1.01e-28	0.00448723	123.649
rs17780256	SLC39A11	C	A	0.1927	-0.115389	0.0160316	6.13e-13	0.00188494	51.8054
rs16939788	LINC01882	T	C	0.2459	0.0807902	0.0146459	3.46e-08	0.00110802	30.4288
rs7240004	CTIF	G	A	0.3795	-0.0823655	0.0130179	2.5e-10	0.0014572	40.0321
rs1788097	CD226	T	C	0.4862	0.0665407	0.0128863	2.42e-07	0.000971044	26.6636
rs35164067	CDC37	A	G	0.2039	-0.0858038	0.016019	8.49e-08	0.00104479	28.6908
rs17694108	SLC7A10	A	G	0.2797	0.0958444	0.0139396	6.17e-12	0.00172039	47.2751
rs11083840	PTGIR	G	T	0.4025	0.0691316	0.0125262	3.41e-08	0.00110911	30.4589
rs17771967	KIR3DL2	G	A	0.424	0.070465	0.0128821	4.5e-08	0.00108954	29.9208
rs12720356	TYK2	C	A	0.08572	0.153279	0.0227683	1.67e-11	0.00164941	45.3215
rs913678	RP13-379L11.3	C	T	0.3293	-0.0757579	0.013301	1.23e-08	0.00118118	32.4405
rs259964	ZNF831	G	A	0.5414	-0.0569393	0.0124091	4.46e-06	0.000766925	21.0544
rs4812833	LINC01620	A	G	0.5188	0.103346	0.0125571	1.87e-16	0.00246309	67.7343
rs6088747	RP11-101E14.3	T	G	0.5626	0.073916	0.0125453	3.82e-09	0.00126389	34.7148
rs6058869	DNMT3B	T	C	0.3991	0.0613581	0.012585	1.09e-06	0.000865772	23.7704
rs6111031	SIRPB3P	T	C	0.1591	-0.260863	0.0190685	1.33e-42	0.00677613	187.151
rs6062496	TNFRSF6B	A	G	0.5694	0.113898	0.0128769	9.14e-19	0.00284391	78.2365
rs1297256	AJ006998.2	T	C	0.4249	-0.10106	0.0127351	2.1e-15	0.00229034	62.9729
rs7282490	-	A	G	0.6066	-0.104413	0.0127041	2.06e-16	0.00245638	67.5494
rs2836883	PCP4	A	G	0.2728	-0.227134	0.0147424	1.47e-53	0.00857884	237.371
rs1076137	ASCC2	G	A	0.7293	-0.0822805	0.0140863	5.18e-09	0.00124223	34.1193
rs9611131	SCUBE1	C	T	0.1477	-0.142696	0.0181548	3.84e-15	0.00224702	61.779

## Sheet: Supplementary Table S4
FinnGen Consortium exposure data
SNP	Gene	Effect Allele	Other Allele	EAF	BETA	SE	P-Value	R2	F statistic	Overall R2	Overall F statistic
Ankylosing spondylitis
rs80174646	IL23R	T	G	0.0453772	-0.383264	0.0720385	1.04e-07	0.000103359	28.3052	0.0576	148.635
rs72749142	KIF21B	A	G	0.138556	-0.235299	0.0411114	1.04e-08	0.000119617	32.7579
rs6759003	B3GNT2	C	T	0.662385	-0.187972	0.0276852	1.12e-11	0.000168324	46.0989
rs772788	ARL4C	C	T	0.650457	-0.129682	0.0283032	4.61e-06	7.66626e-05	20.9937
rs113574640	SST	G	A	0.00823854	-0.899181	0.196832	4.92e-06	7.62076e-05	20.8691
rs73240049	GRXCR1	C	T	0.0042503	0.796132	0.16461	1.32e-06	8.54179e-05	23.3915
rs73245864	COX7B2	A	G	0.208373	0.165601	0.0319594	2.2e-07	9.80425e-05	26.849
rs2032890	ERAP1	C	A	0.268649	-0.243199	0.0312391	6.97e-15	0.000221289	60.6075
rs149679145	HDGFL1	G	A	0.0296196	0.46119	0.0681402	1.3e-11	0.000167266	45.8092
rs66854396	HDGFL1	G	A	0.281844	-0.173126	0.0301978	9.86e-09	0.000120019	32.8681
rs75554630	HDGFL1	G	A	0.0266933	0.516984	0.0700711	1.61e-13	0.000198755	54.4348
rs7771223	NRSN1	C	A	0.0420339	0.304575	0.0601329	4.08e-07	9.36811e-05	25.6545
rs508584	NRSN1	A	G	0.0912158	0.30842	0.0422651	2.94e-13	0.000194431	53.2502
rs34951809	NRSN1	T	A	0.0539875	0.613545	0.0493242	1.6e-35	0.00056475	154.729
rs3789220	DCDC2	A	G	0.0825837	0.255477	0.0452665	1.66e-08	0.000116313	31.853
rs72828998	DCDC2	A	C	0.0821366	0.370391	0.0436773	2.25e-17	0.000262557	71.9133
rs2817213	ALDH5A1	A	G	0.366492	-0.160478	0.0278504	8.31e-09	0.000121239	33.2023
rs6902039	KIAA0319	C	T	0.365282	-0.13546	0.027913	1.22e-06	8.60004e-05	23.551
rs139600027	AL078584.1,FAM65B	T	C	0.0475127	0.654306	0.0515845	7.24e-37	0.000587214	160.888
rs77831243	LRRC16A	C	T	0.0232228	0.847808	0.0683531	2.51e-35	0.000561517	153.843
rs9356969	LRRC16A	T	C	0.0342671	0.359057	0.065199	3.65e-08	0.000110745	30.3281
rs7762836	LRRC16A	T	C	0.273981	-0.188029	0.0306554	8.59e-10	0.000137374	37.6215
rs215016	LRRC16A	C	T	0.879514	-0.330153	0.0372337	7.51e-19	0.000287053	78.6245
rs1876372	LRRC16A	A	G	0.110082	0.323626	0.0389026	8.88e-17	0.000252667	69.2037
rs16890706	LRRC16A	A	G	0.134662	0.325303	0.0357567	9.23e-20	0.000302175	82.7678
rs13192159	LRRC16A	T	C	0.160359	0.533673	0.0315138	2.5e-64	0.00104622	286.78
rs62392694	HIST1H2BA	C	T	0.131798	0.383508	0.0358024	8.96e-27	0.000418862	114.743
rs117297254	TRIM38	G	C	0.0987064	-0.295814	0.0479683	6.97e-10	0.000138866	38.0302
rs72834678	HIST1H1T	A	G	0.0847468	0.771418	0.0376323	2.21e-93	0.00153222	420.202
rs35183513	BTN3A2	A	G	0.135403	0.524058	0.0335985	7.55e-55	0.000887691	243.287
rs147392974	POM121L2	A	G	0.0295819	1.0213	0.0562183	9.48e-74	0.00120381	330.028
rs2021835	HIST1H3H	T	C	0.0547659	-0.423681	0.0657998	1.2e-10	0.000151388	41.46
rs114799031	ZKSCAN8	T	A	0.0623297	1.27417	0.0363752	1e-200	0.00446098	1227
rs379157	OR5V1	A	G	0.674097	0.290809	0.0290883	1.56e-23	0.000364879	99.9491
rs4391284	ZFP57	T	C	0.285713	0.63844	0.0258294	6.93e-135	0.00222624	610.958
rs114007508	HLA-G	C	T	0.0514708	-0.311331	0.0656863	2.14e-06	8.20329e-05	22.4644
rs56048550	HLA-E	A	G	0.0184943	0.424888	0.0862709	8.43e-07	8.85748e-05	24.2561
rs11753799	IER3	A	T	0.0905433	-0.261474	0.0492643	1.11e-07	0.000102867	28.1704
rs149136965	MUC21	C	G	0.0365502	1.5925	0.0412699	1e-200	0.00540836	1488.99
rs12198448	MUC22	C	T	0.182882	-0.570382	0.037818	2.12e-51	0.000830046	227.475
rs17190106	MUC22	A	G	0.0897976	1.08142	0.0329722	1e-200	0.00391308	1075.7
rs3869111	HCG27	T	C	0.0420995	-0.46685	0.0760757	8.43e-10	0.000137509	37.6585
rs28380804	HLA-B	G	C	0.586695	0.610995	0.0269377	6.79e-114	0.00187529	514.463
rs2428491	HLA-B	T	C	0.336291	0.85361	0.0238708	1e-200	0.00464826	1278.75
rs9266715	MICA	T	C	0.742736	-0.942105	0.0242436	1e-200	0.00548459	1510.1
rs114751021	ATP6V1G2-DDX39B,DDX39B	G	A	0.0211481	-0.561843	0.109429	2.83e-07	9.62613e-05	26.3612
rs9296004	SKIV2L	C	A	0.0973327	0.509212	0.0385676	8.42e-40	0.000636215	174.322
rs28986321	NOTCH4	A	C	0.0097599	0.666251	0.109651	1.23e-09	0.000134809	36.9191
rs75117278	C6orf10	G	A	0.0206199	-0.541842	0.111164	1.09e-06	8.67577e-05	23.7584
rs115984418	C6orf10	T	C	0.000292058	4.75878	0.882804	7.03e-08	0.000106107	29.0578
rs9380293	BTNL2	T	C	0.0273583	-0.45516	0.0933505	1.08e-06	8.68132e-05	23.7736
rs374532386	HLA-DRA	T	C	0.029144	0.387827	0.0700895	3.14e-08	0.000111802	30.6175
rs560607175	HLA-DQA1	A	C	0.122787	-0.26084	0.043165	1.51e-09	0.000133338	36.5161
rs191329273	HLA-DQB1	C	T	0.0961598	0.754641	0.0358658	2.78e-98	0.00161416	442.71
rs2857102	TAP2,XXbac-BPG246D15.9	G	T	0.0565368	1.00967	0.0414421	4.17e-131	0.00216303	593.575
rs55869430	TAP2,XXbac-BPG246D15.9	G	A	0.0880707	-0.382034	0.0516519	1.4e-13	0.000199744	54.7056
rs3128950	HLA-DOA	G	T	0.839141	0.360932	0.0416237	4.27e-18	0.000274523	75.1916
rs9296068	HLA-DOA	G	T	0.435554	0.219545	0.026404	9.19e-17	0.000252422	69.1365
rs3128959	HLA-DPA1,HLA-DPB1	A	G	0.134157	0.467341	0.0343762	4.29e-42	0.000674509	184.821
rs9277979	DAXX	T	C	0.142079	0.442386	0.0339998	1.05e-38	0.000617888	169.297
rs7750412	ZBTB9	A	G	0.86341	0.215157	0.0408445	1.38e-07	0.000101328	27.7488
rs2296329	ITPR3	G	A	0.265713	0.455436	0.0275823	3.01e-61	0.000994695	272.643
rs10947457	MLN	T	C	0.150268	0.373764	0.0339522	3.48e-28	0.00044238	121.188
rs6902545	GRM4	A	G	0.355056	-0.153251	0.0282554	5.84e-08	0.00010742	29.4174
rs60982402	GRM4	T	G	0.0440348	0.875448	0.0496986	1.88e-69	0.0011319	310.293
rs114941948	GRM4	G	A	0.0272783	-0.46392	0.0946042	9.4e-07	8.78124e-05	24.0472
rs60070153	GRM4	A	C	0.371683	0.178225	0.0273772	7.52e-11	0.000154746	42.3798
rs9368791	GRM4	T	C	0.158356	0.230078	0.0344873	2.53e-11	0.000162514	44.5074
rs11968244	RPS10	G	C	0.0265318	0.918273	0.0622983	3.57e-49	0.000792821	217.266
rs9658142	PPARD	A	G	0.145804	-0.188228	0.0394573	1.84e-06	8.3101e-05	22.7569
rs10807156	MAPK14	A	T	0.281198	0.235876	0.0284512	1.13e-16	0.000250949	68.7332
rs7751919	C6orf222	A	G	0.0718951	0.316986	0.0471604	1.8e-11	0.000164961	45.1778
rs114247443	BTBD9	A	G	0.0593087	0.263099	0.0525153	5.44e-07	9.16548e-05	25.0996
rs186418170	BTBD9	T	A	0.0195308	0.506726	0.0868388	5.37e-09	0.000124335	34.0501
rs1738237	DNAH8	T	C	0.157878	0.177564	0.0349764	3.84e-07	9.41125e-05	25.7727
rs146614150	MLLT4	C	A	0.0587592	-0.304076	0.0620192	9.44e-07	8.77814e-05	24.0388
rs314653	SDK1	G	A	0.87637	-0.186667	0.0397646	2.68e-06	8.04703e-05	22.0365
rs3816855	RADIL	T	C	0.0668404	0.235441	0.0506318	3.32e-06	7.89608e-05	21.6231
rs146249753	RBAK-RBAKDN	T	C	0.121774	0.198435	0.0392845	4.39e-07	9.31713e-05	25.5149
rs7805568	WIPI2	A	G	0.934141	-0.338929	0.0489351	4.33e-12	0.000175158	47.9707
rs35887628	WIPI2	C	G	0.0778009	0.31032	0.0458323	1.28e-11	0.000167391	45.8433
rs55859346	WIPI2	C	G	0.152768	0.291993	0.0347178	4.08e-17	0.00025826	70.736
rs10224849	SLC29A4	C	G	0.107929	0.23062	0.0405547	1.3e-08	0.000118083	32.3379
rs6463427	TNRC18	C	T	0.695416	-0.148251	0.0285666	2.11e-07	9.83476e-05	26.9326
rs181316459	FBXL18	C	G	0.0471767	0.6658	0.0522059	2.99e-37	0.000593634	162.648
rs62443225	FBXL18	A	G	0.0778205	0.431922	0.0444618	2.62e-22	0.000344521	94.3706
rs35978646	ACTB	T	A	0.15603	0.242829	0.0350238	4.11e-12	0.00017552	48.0701
rs142695953	RNF216	A	C	0.186506	0.214716	0.0329683	7.38e-11	0.000154881	42.4166
rs57278119	CCZ1B	T	C	0.208281	0.164449	0.0321673	3.18e-07	9.54378e-05	26.1356
rs1525680	ETV1	T	C	0.807362	-0.157676	0.0326684	1.39e-06	8.50682e-05	23.2957
rs73165886	PTPRN2	A	C	0.0689481	0.235465	0.0502468	2.78e-06	8.01917e-05	21.9602
rs61849881	PRKG1	T	C	0.0326108	0.322604	0.0690467	2.98e-06	7.97164e-05	21.83
rs4128561	ETS1	C	T	0.483128	-0.143219	0.0267397	8.51e-08	0.000104754	28.6872
rs1036363	PLXNC1	A	G	0.0242109	0.360721	0.0778256	3.57e-06	7.84499e-05	21.4831
rs112716285	TXNRD1	T	C	0.392412	-0.1267	0.0276624	4.64e-06	7.6607e-05	20.9785
rs567222308	VWA8	A	G	0.0841243	0.208597	0.0456809	4.96e-06	7.61451e-05	20.852
rs34727257	ALDH1A2,LIPC	T	A	0.063501	0.240891	0.0511401	2.47e-06	8.10236e-05	22.188
rs55956766	DNAH17	C	G	0.0154043	0.448141	0.0946692	2.2e-06	8.18286e-05	22.4085
rs150347589	GALR1	T	G	0.0165975	-0.627722	0.130053	1.39e-06	8.50718e-05	23.2967
rs12459362	SHC2	G	T	0.780588	0.152418	0.0332618	4.6e-06	7.6679e-05	20.9981
rs73050457	IFNL3	T	C	0.0970151	0.208501	0.0427619	1.08e-06	8.68147e-05	23.774
rs117436614	SLC24A3	T	C	0.0159061	-0.604557	0.127958	2.31e-06	8.15141e-05	22.3223
rs13037327	EYA2	G	A	0.164463	0.165462	0.0353246	2.81e-06	8.0119e-05	21.9403
Crohn's disease
rs11590283	PUSL1	A	G	0.737283	-0.171059	0.034814	8.95e-07	6.67e-05	24.1426	0.003473	29.236
rs2902440	C1orf141,IL23R	A	G	0.444661	-0.214049	0.0318299	1.76e-11	0.000124932	45.2226
rs10889688	SERBP1	T	G	0.665484	0.167261	0.0340218	8.82e-07	6.67754e-05	24.1699
rs45445195	SLC6A17	A	G	0.0160929	0.516564	0.10806	1.75e-06	6.31337e-05	22.8517
rs116062645	NOTCH2	T	G	0.0393084	0.386924	0.0722282	8.46e-08	7.92819e-05	28.6971
rs191615076	SEC22B	A	C	0.0401679	0.383975	0.0729709	1.42e-07	7.64969e-05	27.689
rs17343478	PRKCE	A	G	0.278484	0.17046	0.0343375	6.9e-07	6.80846e-05	24.6438
rs731331	SUCLG1	A	G	0.258298	0.166856	0.03497	1.83e-06	6.28978e-05	22.7663
rs1921622	IL18R1,IL1RL1	A	G	0.503296	-0.161974	0.0314992	2.72e-07	7.30517e-05	26.4418
rs6766152	MAGI1	T	C	0.940897	-0.282169	0.0613871	4.3e-06	5.83727e-05	21.1283
rs142854970	OTOL1	A	G	0.0209799	-0.605567	0.131912	4.42e-06	5.82239e-05	21.0744
rs112527951	NAALADL2	C	T	0.078387	-0.313601	0.0641154	1e-06	6.60955e-05	23.9238
rs57586596	DAB2	A	G	0.240369	0.172502	0.0357368	1.39e-06	6.43724e-05	23.3001
rs4631223	TTC33	G	A	0.568743	0.202164	0.0321118	3.06e-10	0.000109497	39.635
rs10055349	TTC33	A	G	0.227598	0.180729	0.0364337	7.03e-07	6.79814e-05	24.6065
rs55722650	P4HA2,PDLIM4	T	C	0.282563	0.162292	0.0342543	2.16e-06	6.20166e-05	22.4473
rs9800175	IRGM	G	C	0.112058	0.221081	0.0471969	2.81e-06	6.06206e-05	21.942
rs2734975	HLA-G	A	C	0.475445	0.185841	0.0313602	3.1e-09	9.70184e-05	35.1176
rs12190030	DPCR1,SFTA2	T	C	0.229353	0.194658	0.0360495	6.67e-08	8.0553e-05	29.1572
rs9270559	HLA-DRB1	G	T	0.432791	0.181164	0.0315331	9.18e-09	9.11888e-05	33.0073
rs111329837	PRDM13	T	C	0.0855722	-0.284371	0.0612369	3.42e-06	5.95784e-05	21.5647
rs12210846	NMBR	G	C	0.178702	-0.198468	0.0429408	3.8e-06	5.90182e-05	21.3619
rs117071851	FOXK1	T	C	0.0427278	0.354734	0.071647	7.38e-07	6.77253e-05	24.5137
rs116929608	RADIL	G	A	0.0734177	0.324005	0.0551678	4.28e-09	9.52931e-05	34.4931
rs10807943	SLC29A4	C	T	0.936786	-0.372907	0.0583869	1.69e-10	0.000112692	40.7916
rs6966019	TNRC18	C	T	0.69829	-0.230456	0.0334555	5.64e-12	0.000131086	47.4505
rs181316459	FBXL18	C	G	0.0467176	0.598315	0.0634037	3.85e-21	0.000245977	89.0493
rs62443225	FBXL18	A	G	0.0773303	0.415374	0.0531221	5.31e-15	0.000168898	61.1404
rs35978646	ACTB	T	A	0.156097	0.228495	0.0416744	4.19e-08	8.30518e-05	30.0618
rs62453594	CCZ1	C	T	0.122606	0.215962	0.0458115	2.43e-06	6.13973e-05	22.2232
rs62440046	CCZ1B	G	T	0.111095	0.229217	0.0478669	1.68e-06	6.33528e-05	22.931
rs62481470	PTPRN2	G	A	0.0185514	-0.671579	0.145781	4.09e-06	5.86324e-05	21.2223
rs10114053	C9orf91	T	C	0.905935	-0.235998	0.0507567	3.33e-06	5.97275e-05	21.6187
rs4979462	TNFSF15	T	C	0.0860817	0.330675	0.0514955	1.35e-10	0.000113916	41.2348
rs7079205	CUL2	T	C	0.367618	0.176571	0.0321707	4.05e-08	8.32247e-05	30.1244
rs10761659	ZNF365	G	A	0.527445	0.145635	0.0315785	3.99e-06	5.87616e-05	21.2691
rs55797069	ZMIZ1	G	C	0.227855	-0.18781	0.0389664	1.44e-06	6.418e-05	23.2304
rs1332099	NKX2-3	C	T	0.540745	-0.171554	0.0314383	4.85e-08	8.22656e-05	29.7772
rs72790317	NKD1	G	A	0.0225154	0.43535	0.0941396	3.75e-06	5.9085e-05	21.3861
rs146528649	NKD1	T	G	0.0203874	0.460087	0.0969348	2.07e-06	6.22392e-05	22.5279
rs63746461	PTPN2	G	T	0.562182	0.155329	0.0320583	1.26e-06	6.48584e-05	23.476
rs8092866	NEDD4L	G	C	0.229795	0.174606	0.0365294	1.75e-06	6.31214e-05	22.8472
rs145784325	KIZ	G	T	0.00173271	1.1579	0.253241	4.82e-06	5.7759e-05	20.9062
Celiac disease
rs12117343	MMEL1	T	C	0.205895	0.13741	0.0284174	1.33e-06	6.45967e-05	23.3813	0.0592	180.408
rs10912265	FASLG	T	C	0.147459	-0.167153	0.0344566	1.23e-06	6.50168e-05	23.5333
rs10912481	TNFSF18	G	T	0.220979	-0.149126	0.0291862	3.23e-07	7.21258e-05	26.1067
rs2816305	RGS1	T	C	0.855234	0.172477	0.0347434	6.89e-07	6.80862e-05	24.6444
rs925292	CHRM3	A	G	0.638377	-0.117623	0.024284	1.27e-06	6.48166e-05	23.4609
rs2165109	ACOXL	C	A	0.266474	-0.135347	0.0271653	6.28e-07	6.85818e-05	24.8238
rs6740034	UBE2E3	G	A	0.508972	0.168348	0.0235371	8.53e-13	0.000141325	51.1576
rs71327040	CCR3	T	G	0.106966	0.249321	0.0357419	3.05e-12	0.000134423	48.6589
rs6808893	LPP	T	C	0.559916	0.220724	0.0239045	2.62e-20	0.000235509	85.2589
rs6822844	IL21	T	G	0.114114	-0.227205	0.0391576	6.54e-09	9.30109e-05	33.6669
rs73864407	HAND2	C	T	0.010487	0.455038	0.0980786	3.49e-06	5.94691e-05	21.5252
rs55742705	PRL	C	T	0.0152992	0.487035	0.0818042	2.62e-09	9.79258e-05	35.4462
rs6901034	HDGFL1	A	G	0.17723	0.207399	0.0291253	1.07e-12	0.000140082	50.7075
rs60405386	NRSN1	C	T	0.0203153	0.481381	0.071054	1.25e-11	0.000126799	45.8987
rs72833863	NRSN1	T	A	0.0180744	0.403928	0.0772709	1.72e-07	7.54942e-05	27.326
rs17211527	NRSN1	A	G	0.0429217	0.351029	0.0520107	1.49e-11	0.000125839	45.5513
rs12190439	NRSN1	A	G	0.0958091	0.406421	0.0355482	2.86e-30	0.00036102	130.712
rs114421777	NRSN1	C	G	0.00764964	0.64466	0.111287	6.92e-09	9.2705e-05	33.5562
rs481314	NRSN1	C	A	0.402985	0.111238	0.0241344	4.04e-06	5.86919e-05	21.2439
rs72842332	NRSN1	T	C	0.0273341	0.546838	0.0616842	7.64e-19	0.000217093	78.5904
rs11966713	NRSN1	T	C	0.0106489	0.856909	0.0849639	6.4e-24	0.000280963	101.719
rs138468773	NRSN1	A	G	0.0651693	0.219038	0.0447388	9.78e-07	6.62235e-05	23.9701
rs115338706	NRSN1	A	G	0.00329617	0.996996	0.151114	4.18e-11	0.000120253	43.5289
rs114735811	DCDC2	G	C	0.0477696	0.355607	0.0495819	7.39e-13	0.000142103	51.4392
rs191275439	DCDC2	C	T	0.0351313	0.309742	0.0578094	8.42e-08	7.93121e-05	28.708
rs113731132	MRS2	G	A	0.0251583	0.591641	0.063282	8.82e-21	0.000241447	87.409
rs811100	KIAA0319	G	A	0.971734	-0.558931	0.0596313	7.04e-21	0.000242679	87.8553
rs13199423	KIAA0319	G	A	0.0306561	0.561749	0.0582417	5.15e-22	0.000256966	93.0286
rs3813684	C6orf62	T	C	0.218925	0.240358	0.0270147	5.72e-19	0.000218672	79.162
rs7756233	FAM65B,RP3-369A17.6	A	G	0.398185	-0.173822	0.0240978	5.47e-13	0.000143735	52.0301
rs76053626	AL078584.1,FAM65B	T	C	0.0342722	0.383096	0.0567158	1.43e-11	0.000126044	45.6254
rs2207399	AL078584.1,FAM65B	T	A	0.344267	0.19937	0.0240685	1.2e-16	0.000189544	68.6154
rs148318548	AL078584.1	G	T	0.012548	0.842948	0.0812803	3.36e-25	0.000297079	107.555
rs11969410	AL078584.1	T	C	0.00333045	1.02739	0.142168	4.95e-13	0.00014427	52.2236
rs76699979	AL078584.1	A	G	0.0471554	0.308494	0.0515013	2.1e-09	9.91253e-05	35.8804
rs117747836	LRRC16A	T	A	0.0103631	0.496598	0.0991487	5.48e-07	6.93069e-05	25.0863
rs10807001	LRRC16A	G	A	0.0628087	0.351457	0.0441053	1.6e-15	0.000175411	63.4984
rs9461171	LRRC16A	T	C	0.11074	-0.199967	0.0393321	3.69e-07	7.14105e-05	25.8477
rs68006638	SCGN	A	G	0.0469147	1.16736	0.037986	1e-200	0.00260256	944.414
rs3887266	SLC17A3	T	C	0.137667	-0.174006	0.0353781	8.72e-07	6.68345e-05	24.1913
rs16891359	HIST1H1E	C	T	0.175594	-0.434996	0.0334971	1.47e-38	0.000465719	168.638
rs421153	HIST1H2BF	T	C	0.0694386	-0.257341	0.0495291	2.04e-07	7.45822e-05	26.9959
rs806786	HIST1H2BH	G	A	0.0561087	-0.339342	0.0557873	1.18e-09	0.000102219	37.0002
rs75747360	HIST1H4H	A	G	0.0163726	0.467236	0.0809491	7.84e-09	9.20405e-05	33.3157
rs72836479	BTN3A2	A	G	0.135804	-0.282089	0.0364297	9.68e-15	0.000165638	59.9599
rs2504525	ZNF322	T	C	0.867748	0.282821	0.0366293	1.15e-14	0.000164689	59.6164
rs12214465	HIST1H4L	T	C	0.0979884	-0.235306	0.0418755	1.92e-08	8.72326e-05	31.5752
rs1029328	GPX6	C	T	0.125068	-0.348627	0.0382542	7.98e-20	0.000229422	83.0546
rs389118	GPX5	G	A	0.271742	-0.288006	0.0272534	4.21e-26	0.00030846	111.676
rs181621740	TRIM27	A	C	0.0121781	-0.889589	0.1396	1.86e-10	0.000112184	40.6077
rs115867342	TRIM27	A	T	0.0349747	0.74521	0.0505726	3.82e-49	0.000599566	217.133
rs29221	GABBR1	G	C	0.39409	-0.321905	0.0242602	3.51e-40	0.000486212	176.062
rs1611250	HLA-G	T	C	0.239461	0.731097	0.0231942	1e-200	0.00273761	993.553
rs72848653	HLA-G	T	C	0.0923379	-0.53435	0.045719	1.47e-31	0.000377281	136.602
rs12174099	TRIM26	T	A	0.0510284	-0.587704	0.0622299	3.59e-21	0.000246367	89.1906
rs147627268	HLA-E	C	T	0.0186281	-0.474046	0.100361	2.32e-06	6.16389e-05	22.3106
rs13212094	IER3	A	G	0.0285759	0.430332	0.0622957	4.92e-12	0.000131827	47.719
rs1264372	IER3	T	C	0.301681	0.720434	0.0220136	1e-200	0.00295049	1071.04
rs3094210	CDSN,PSORS1C1	A	G	0.339536	0.756673	0.0215716	1e-200	0.00338804	1230.42
rs28698549	MICB	G	A	0.46504	0.714724	0.0218289	1e-200	0.00295324	1072.05
rs2229094	LTA	C	T	0.323239	-0.575827	0.0258908	1.39e-109	0.0013648	494.644
rs4947328	NCR3	G	A	0.0459108	-0.6287	0.0661435	2e-21	0.00024956	90.3468
rs9296004	SKIV2L	C	A	0.0973695	-0.597088	0.0452692	1.01e-39	0.000480433	173.969
rs6937318	TNXB	C	T	0.552529	-0.693576	0.0217466	1e-200	0.00280257	1017.2
rs12055568	NOTCH4	A	G	0.0138558	-0.659657	0.120749	4.68e-08	8.24525e-05	29.8448
rs538473	C6orf10	A	G	0.13546	-0.640391	0.0387889	3.13e-61	0.000752522	272.568
rs28374650	HLA-DQB1	T	C	0.339478	-0.721255	0.0253199	1.76e-178	0.00223693	811.435
rs113523948	HLA-DQB1	C	G	0.01502	-0.96025	0.129612	1.28e-13	0.000151629	54.8881
rs17213693	HLA-DOB	C	G	0.110971	-0.579328	0.0424186	1.82e-42	0.00051509	186.525
rs4713598	XXbac-BPG246D15.9	G	T	0.371118	0.661213	0.0218349	1e-200	0.00252727	917.023
rs2267647	HLA-DOA	G	A	0.712116	-0.717328	0.0222755	1e-200	0.00285699	1037
rs9277052	HLA-DPA1	C	T	0.244322	0.734527	0.0229496	1e-200	0.00282233	1024.39
rs139969885	COL11A2	G	A	0.0246564	-0.686166	0.0908341	4.22e-14	0.000157639	57.0638
rs12202111	RING1	A	G	0.0257241	-0.41303	0.0837746	8.21e-07	6.71552e-05	24.3074
rs13217072	VPS52	T	C	0.0687043	-0.267286	0.0500316	9.18e-08	7.88497e-05	28.5406
rs112199989	DAXX	A	G	0.0523315	-0.410966	0.0586635	2.46e-12	0.000135577	49.0768
rs41270541	SYNGAP1	T	A	0.0453965	1.18737	0.0382933	1e-200	0.00264938	961.45
rs13192436	ITPR3	T	C	0.285054	-0.331612	0.0268469	4.75e-35	0.000421366	152.571
rs942495	MLN	T	C	0.0722364	0.847138	0.0350584	5.37e-129	0.00161063	583.881
rs6903171	MLN	C	G	0.116439	0.955467	0.0276207	1e-200	0.00329533	1196.64
rs3800341	MLN	A	G	0.773909	-0.338187	0.0261295	2.58e-38	0.000462617	167.514
rs12215482	MLN	G	A	0.262792	0.39139	0.0248877	1e-55	0.000682848	247.315
rs9469638	GRM4	C	T	0.451302	-0.316858	0.0238408	2.62e-40	0.000487805	176.639
rs12524996	GRM4	A	G	0.00617216	0.788563	0.118784	3.17e-11	0.000121752	44.0714
rs114310352	GRM4	A	G	0.051216	-0.541895	0.0623682	3.67e-18	0.000208537	75.4925
rs34650286	GRM4	C	A	0.161722	0.451894	0.0288512	2.71e-55	0.000677363	245.327
rs2499769	GRM4	G	C	0.701529	-0.156782	0.0259011	1.42e-09	0.000101224	36.64
rs76591831	GRM4	G	A	0.066514	-0.314917	0.0524017	1.86e-09	9.97766e-05	36.1162
rs937033	GRM4	C	A	0.0875942	0.886912	0.0315046	2.28e-174	0.00218491	792.525
rs41269040	RPS10,RPS10-NUDT3	A	G	0.0540581	-0.340135	0.0575493	3.41e-09	9.65053e-05	34.9319
rs2395560	RPS10	A	G	0.859263	0.252007	0.0357172	1.72e-12	0.000137525	49.7818
rs3798547	SPDEF	G	A	0.92605	-0.723617	0.0357433	3.95e-91	0.00113112	409.853
rs34945912	SPDEF	A	G	0.141235	0.424849	0.0302517	8.41e-45	0.000544633	197.228
rs33959228	ZNF76	T	C	0.0265527	0.435934	0.0634704	6.5e-12	0.000130321	47.1736
rs145499032	TULP1	A	G	0.0179672	0.793596	0.0684578	4.5e-31	0.000371161	134.386
rs149450199	FKBP5	A	G	0.0297483	0.647221	0.0560611	7.83e-31	0.000368123	133.285
rs75842115	ARMC12	C	T	0.247006	-0.131683	0.0279012	2.36e-06	6.154e-05	22.2748
rs2766519	LHFPL5	C	T	0.32489	0.262814	0.0241596	1.46e-27	0.000326848	118.336
rs141026682	MAPK13	A	G	0.138806	0.194765	0.032533	2.14e-09	9.90151e-05	35.8405
rs138886395	CDKN1A	C	G	0.0163635	0.644907	0.0734171	1.58e-18	0.000213146	77.1613
rs1010790	CPNE5	T	A	0.672742	0.128641	0.0252626	3.54e-07	7.16378e-05	25.93
rs460539	CPNE5	G	A	0.323642	-0.146843	0.0254707	8.16e-09	9.18238e-05	33.2372
rs831504	FGD2	T	C	0.539829	-0.177889	0.0233606	2.64e-14	0.000160188	57.9869
rs115236493	PIM1	G	T	0.0203356	0.348216	0.074254	2.74e-06	6.07578e-05	21.9916
rs195389	TBC1D22B	C	T	0.0531708	-0.36758	0.0579596	2.27e-10	0.000111116	40.221
rs56145403	CCDC167	T	C	0.132132	0.235395	0.0325131	4.49e-13	0.000144806	52.4177
rs79589922	MDGA1	T	A	0.0259952	0.378289	0.0645387	4.59e-09	9.49153e-05	34.3563
rs74812792	DNAH8	A	G	0.0112138	0.442934	0.0946194	2.85e-06	6.05427e-05	21.9138
rs9488932	DSE	T	C	0.261278	-0.149909	0.0271972	3.55e-08	8.39346e-05	30.3813
rs67572105	THEMIS	A	G	0.0709797	-0.279583	0.0495313	1.66e-08	8.80227e-05	31.8612
rs6933404	OLIG3	C	T	0.189101	0.190144	0.0285287	2.65e-11	0.000122721	44.4223
rs212407	TAGAP	A	G	0.702702	-0.140875	0.0250592	1.89e-08	8.73104e-05	31.6034
rs147932818	POMZP3	T	G	0.0241407	0.326921	0.0704777	3.51e-06	5.94466e-05	21.517
rs10836533	PRR5L	G	T	0.322427	-0.12144	0.0257619	2.43e-06	6.1392e-05	22.2212
rs510372	CCDC88B	T	C	0.433322	-0.123045	0.0239818	2.89e-07	7.27283e-05	26.3248
rs55781052	ETS1	T	C	0.259625	0.148049	0.0262562	1.71e-08	8.78374e-05	31.7941
rs3184504	SH2B3	C	T	0.591275	-0.158059	0.0237508	2.83e-11	0.000122349	44.2876
rs77084110	EMP2	G	A	0.00536145	0.644377	0.133563	1.4e-06	6.43058e-05	23.276
rs67594359	SBNO2	A	G	0.196359	-0.143821	0.0306238	2.65e-06	6.09355e-05	22.056
Multiple sclerosis
rs58023799	RP1-27O5.3	G	A	0.128973	0.203467	0.0433641	2.7e-06	6.08235e-05	22.0154
rs72722498	EVI5	C	T	0.136668	0.221785	0.0416934	1.04e-07	7.81747e-05	28.2963
rs6677309	CD58	C	A	0.196256	-0.189092	0.0399227	2.17e-06	6.19798e-05	22.434
rs11922347	CD86	A	G	0.0845424	-0.281539	0.0585343	1.51e-06	6.39145e-05	23.1343
rs1014486	IL12A	C	T	0.415147	0.159677	0.0304427	1.56e-07	7.60074e-05	27.5118
rs115037059	IFT80,RP11-432B6.3	C	T	0.0221544	-0.626324	0.130418	1.57e-06	6.37186e-05	23.0634
rs997321	GABRB1	C	G	0.00742858	0.693343	0.142807	1.2e-06	6.51238e-05	23.572
rs141550277	FRAS1	G	A	0.0214756	-0.613799	0.129351	2.08e-06	6.22095e-05	22.5171
rs9358908	HIST1H1E	T	G	0.220611	-0.179802	0.038044	2.29e-06	6.17107e-05	22.3366
rs142869490	HIST1H2BF	A	G	0.0133077	0.718851	0.103321	3.46e-12	0.000133725	48.4062
rs137878408	POM121L2	C	G	0.0125736	0.772016	0.10448	1.48e-13	0.000150831	54.5992
rs76761992	TRIM27	A	C	0.065967	0.321859	0.0557532	7.79e-09	9.20709e-05	33.3267
rs9380141	HLA-G	C	T	0.367565	-0.326159	0.0319871	2.05e-24	0.00028718	103.97
rs147023494	HLA-A	T	C	0.0401953	0.505288	0.0656379	1.38e-14	0.000163707	59.261
rs183697542	DDR1	T	C	0.0168834	0.932637	0.0867091	5.56e-27	0.000319542	115.69
rs2905758	MUC22	C	T	0.0902185	0.34886	0.0476405	2.43e-13	0.000148134	53.6228
rs556990455	HLA-C	T	G	0.0262807	0.440299	0.0852833	2.43e-07	7.36387e-05	26.6543
rs35989721	MICA	C	T	0.104295	-0.376532	0.0544925	4.85e-12	0.0001319	47.7453
rs75518104	MICA	T	C	0.0338971	0.726922	0.0661586	4.39e-28	0.000333449	120.727
rs13197153	MICB	C	A	0.0132897	0.513313	0.10951	2.77e-06	6.07018e-05	21.9714
rs56111157	AIF1	A	G	0.0760319	0.42547	0.0527517	7.29e-16	0.000179704	65.0526
rs146305655	C6orf10	A	G	0.0460514	-0.447374	0.0838021	9.37e-08	7.8735e-05	28.4991
rs115797804	BTNL2	T	G	0.124253	-0.45788	0.0518194	9.92e-19	0.000215673	78.0762
rs73404904	HLA-DRA	C	G	0.0280466	-0.534884	0.106975	5.73e-07	6.90709e-05	25.0008
rs145365399	HLA-DRB1	G	A	0.0290229	-0.801344	0.11781	1.03e-11	0.000127817	46.2672
rs9271069	HLA-DRB1	G	A	0.86079	-0.830626	0.0342637	8e-130	0.0016211	587.682
rs17205731	HLA-DQB1	T	C	0.0668299	-0.36539	0.0674897	6.16e-08	8.09793e-05	29.3115
rs55869430	TAP2,XXbac-BPG246D15.9	G	A	0.0876413	-0.365967	0.0599767	1.05e-09	0.00010286	37.2322
rs368659397	HLA-DMB	T	C	0.0229461	0.413088	0.0876304	2.43e-06	6.13931e-05	22.2216
rs154974	HLA-DMB	C	G	0.2587	0.15486	0.0335945	4.03e-06	5.87066e-05	21.2492
rs2071349	HLA-DPA1	G	C	0.145956	-0.30178	0.0456914	3.98e-11	0.000120512	43.6226
rs28449420	HLA-DPA1,HLA-DPB1	C	T	0.0267364	0.390525	0.0836009	2.99e-06	6.02865e-05	21.8211
rs62398913	UQCC2	T	C	0.043904	0.425757	0.0637835	2.47e-11	0.00012309	44.5561
rs9355259	TAGAP	C	G	0.137817	0.203597	0.0417752	1.1e-06	6.56217e-05	23.7523
rs181316459	FBXL18	C	G	0.0475	-0.417852	0.0832444	5.18e-07	6.96106e-05	25.1962
rs1623536	LSMEM1	A	T	0.285098	-0.158567	0.0343107	3.81e-06	5.90081e-05	21.3583
rs75419746	IMPAD1	T	C	0.0160253	-0.763808	0.158956	1.55e-06	6.37907e-05	23.0895
rs12722517	IL2RA	C	T	0.271565	-0.163583	0.0348748	2.72e-06	6.07851e-05	22.0015
rs1329213	MAP3K8	A	G	0.71581	0.184407	0.034315	7.7e-08	7.97853e-05	28.8793
rs34104296	RPS6KA4	T	C	0.46225	-0.148967	0.0306674	1.19e-06	6.51881e-05	23.5953
rs117515067	RTL1	C	T	0.00408215	-2.35868	0.469131	4.96e-07	6.98377e-05	25.2784
rs8045630	CLEC16A	C	T	0.579457	-0.167182	0.0305253	4.33e-08	8.28693e-05	29.9957
rs28529403	MAPK3	C	T	0.436648	-0.153297	0.0307723	6.3e-07	6.85628e-05	24.8169
rs6564644	WWOX	C	G	0.606147	0.152867	0.0313788	1.11e-06	6.55688e-05	23.7331
rs7190567	MC1R	A	G	0.236274	-0.183299	0.0375093	1.03e-06	6.59757e-05	23.8804
rs72929943	DSG4	C	A	0.0973371	0.257767	0.0476808	6.44e-08	8.07427e-05	29.2259
rs1077667	TNFSF14	T	C	0.314651	-0.158542	0.033648	2.46e-06	6.13358e-05	22.2009
rs10421112	EPS15L1	T	C	0.359908	0.171548	0.0311782	3.75e-08	8.3638e-05	30.274
rs11666265	IFI30	T	C	0.25777	-0.213186	0.0357383	2.44e-09	9.83054e-05	35.5836
Primary biliary cholangitis
rs61778188	ZC3H12A	A	C	0.0243551	0.709647	0.15055	2.43e-06	6.13857e-05	22.2189	0.001591	30.317
rs6659932	IL12RB2	C	A	0.913366	-0.499604	0.0910358	4.07e-08	8.32074e-05	30.1181
rs67175264	ANAPC1	C	T	0.627024	-0.277271	0.0605231	4.62e-06	5.79845e-05	20.9878
rs6799788	SCHIP1	G	A	0.174519	-0.435545	0.0844143	2.47e-07	7.35483e-05	26.6216
rs1014486	IL12A	C	T	0.414404	0.277706	0.0587477	2.28e-06	6.17352e-05	22.3454
rs13190049	EBF1	A	G	0.687352	0.327923	0.0662408	7.4e-07	6.7707e-05	24.5071
rs184684833	JARID2	A	G	0.020224	-1.42619	0.310757	4.44e-06	5.81913e-05	21.0626
rs1108746	POU5F1	A	C	0.213682	0.327636	0.0674501	1.19e-06	6.51869e-05	23.5949
rs9274637	HLA-DQB1	G	A	0.731727	0.452538	0.0699912	1.01e-10	0.00011549	41.8045
rs4713588	HLA-DQB1	A	C	0.0964867	0.837492	0.0777934	5e-27	0.000320116	115.898
rs1042133	HLA-DPB1	C	G	0.157134	0.470876	0.0716745	5.04e-11	0.000119235	43.1602
rs117407510	CNTNAP2	T	G	0.0160396	0.864216	0.180401	1.66e-06	6.3403e-05	22.9492
rs13280730	ZFAT	T	C	0.150009	0.357396	0.0760948	2.64e-06	6.09444e-05	22.0592
rs188918401	ZNF485	T	G	0.0255702	-1.23487	0.266554	3.61e-06	5.92948e-05	21.4621
rs1868002	CDH23	C	T	0.634994	0.292877	0.0629844	3.32e-06	5.97378e-05	21.6224
rs140092076	LTA4H	A	G	0.00916837	1.01027	0.22052	4.62e-06	5.79862e-05	20.9884
rs10774624	SH2B3	A	G	0.604154	-0.285325	0.0592058	1.44e-06	6.41644e-05	23.2248
rs10144543	EXOC3L4	T	C	0.402588	0.302696	0.0589925	2.88e-07	7.27376e-05	26.3281
rs76269516	SCG5	G	C	0.0296635	-1.23886	0.247398	5.51e-07	6.92776e-05	25.0756
Psoriasis
rs114218301	SPSB1	T	C	0.0140661	-0.323203	0.0697921	3.64e-06	5.92493e-05	21.4456	0.02008	55.956
rs139958347	IFNLR1	C	G	0.0375485	-0.229608	0.0423959	6.1e-08	8.1033e-05	29.331
rs7542079	RUNX3	C	T	0.561867	0.0950954	0.0150806	2.87e-10	0.000109851	39.7632
rs499062	OPRD1	T	C	0.801502	-0.0966177	0.0183512	1.4e-07	7.65811e-05	27.7194
rs76625134	NFIA	A	T	0.0673404	-0.144071	0.0310188	3.41e-06	5.96002e-05	21.5726
rs115635286	MIER1	C	G	0.11163	0.110364	0.0231447	1.86e-06	6.28196e-05	22.738
rs80174646	IL23R	T	G	0.045716	-0.227133	0.0382237	2.81e-09	9.75491e-05	35.3098
rs2759663	CRB1	G	C	0.162866	0.0916042	0.0197918	3.69e-06	5.91841e-05	21.422
rs11576909	KDM5B	C	T	0.522988	-0.0762718	0.015024	3.84e-07	7.12027e-05	25.7725
rs142259865	LEMD1	C	G	0.000206337	1.65019	0.342123	1.41e-06	6.42756e-05	23.265
rs12064698	GNG4	C	T	0.246375	0.0926712	0.0171775	6.86e-08	8.04091e-05	29.1051
rs13032431	EMILIN1	T	G	0.0742866	0.129974	0.027954	3.33e-06	5.97269e-05	21.6185
rs4672396	BCL11A	G	A	0.273686	0.0795591	0.0165804	1.6e-06	6.36111e-05	23.0245
rs34867988	PAPOLG	A	C	0.372029	-0.0721308	0.0155464	3.49e-06	5.94739e-05	21.5269
rs10193310	REL	A	G	0.248028	0.126764	0.0170155	9.34e-14	0.000153323	55.5012
rs143606184	COMMD1	A	G	0.0252388	0.210095	0.0450327	3.08e-06	6.0134e-05	21.7658
rs11679753	B3GNT2	G	A	0.64863	-0.0912658	0.0155432	4.31e-09	9.52499e-05	34.4775
rs7587076	RPRM	G	A	0.637077	0.0735587	0.0156002	2.41e-06	6.14259e-05	22.2335
rs11688524	GALNT13	A	C	0.268683	0.0803581	0.0166164	1.32e-06	6.46142e-05	23.3876
rs78456138	IFIH1	T	C	0.0203786	-0.364637	0.0590482	6.61e-10	0.00010535	38.1336
rs17715343	IFIH1	G	C	0.0609355	-0.147537	0.0323087	4.96e-06	5.76114e-05	20.8527
rs2312786	NFKBIZ	A	G	0.317677	0.0752738	0.0158912	2.17e-06	6.19895e-05	22.4375
rs116569608	CDS1	A	G	0.0158931	-0.296057	0.0648082	4.92e-06	5.76549e-05	20.8685
rs149083316	HSD17B13	T	C	0.00526923	-0.648959	0.126594	2.96e-07	7.26018e-05	26.279
rs13120612	PDHA2	A	G	0.213147	0.0829627	0.017909	3.61e-06	5.92882e-05	21.4597
rs6842675	TNIP3	G	A	0.563498	0.0740952	0.0151302	9.72e-07	6.62571e-05	23.9823
rs62320613	FHDC1	A	G	0.0985785	-0.120236	0.0261921	4.42e-06	5.82202e-05	21.0731
rs4869426	SPEF2	G	A	0.418437	-0.0717068	0.0152066	2.41e-06	6.14328e-05	22.236
rs6894249	C5orf56	G	A	0.464565	-0.0784988	0.0149736	1.58e-07	7.59296e-05	27.4836
rs847	IL13	C	T	0.63499	0.126621	0.0157392	8.63e-16	0.000178788	64.7211
rs74817271	TNIP1	A	G	0.0744382	0.224803	0.0267321	4.12e-17	0.000195355	70.7193
rs13190049	EBF1	A	G	0.687678	0.0752849	0.0163073	3.9e-06	5.88839e-05	21.3133
rs6886974	UBLCP1	T	A	0.0278619	0.315361	0.0414177	2.65e-14	0.000160157	57.9754
rs12513881	UBLCP1	T	C	0.0527608	-0.175385	0.0351872	6.22e-07	6.86367e-05	24.8437
rs6556423	IL12B	T	C	0.641772	-0.180408	0.0152621	3.05e-32	0.00038591	139.728
rs79063318	ADRA1B	A	G	0.0401559	0.169311	0.0362643	3.03e-06	6.02221e-05	21.7978
rs13153019	RGS14	C	T	0.272931	0.101863	0.0164997	6.67e-10	0.000105295	38.1137
rs10440832	CDKAL1	A	G	0.747398	0.0816582	0.0173993	2.69e-06	6.08528e-05	22.026
rs77575635	PRL	A	G	0.0129615	0.282351	0.061216	3.98e-06	5.87752e-05	21.274
rs55837791	HDGFL1	G	C	0.0193011	0.243556	0.0505252	1.43e-06	6.41984e-05	23.2371
rs11755021	HDGFL1	A	G	0.131006	-0.105226	0.0227486	3.73e-06	5.91128e-05	21.3962
rs7768236	NRSN1	G	A	0.113453	0.124591	0.0228139	4.73e-08	8.23966e-05	29.8246
rs138195044	NRSN1	A	G	0.102628	0.116217	0.0240815	1.39e-06	6.4345e-05	23.2901
rs6916186	C6orf62	G	A	0.913899	-0.145281	0.0259652	2.2e-08	8.64903e-05	31.3065
rs10214692	AL078584.1	C	T	0.580381	0.0742463	0.0151786	1e-06	6.61041e-05	23.9269
rs7762836	LRRC16A	T	C	0.273957	-0.0778034	0.0169467	4.41e-06	5.82334e-05	21.0779
rs115941737	SLC17A2	G	T	0.020962	0.26463	0.0480763	3.7e-08	8.37048e-05	30.2981
rs9461235	HIST1H2AC	C	T	0.188923	-0.120061	0.0195286	7.85e-10	0.000104421	37.7974
rs144404387	HIST1H2BJ	G	A	0.0107304	-0.448335	0.0823858	5.27e-08	8.18155e-05	29.6142
rs4711143	PRSS16	T	C	0.0394717	0.402176	0.0339255	2.03e-32	0.000388134	140.533
rs16893638	ZNF165	C	T	0.0414649	0.178204	0.0357747	6.32e-07	6.85526e-05	24.8132
rs79718538	ZKSCAN8	C	A	0.0356973	0.205008	0.0378416	6.04e-08	8.10845e-05	29.3496
rs150027890	PGBD1	A	G	0.0323324	0.215069	0.0396053	5.63e-08	8.14675e-05	29.4883
rs12661831	ZKSCAN3	A	G	0.0907523	-0.126468	0.026715	2.2e-06	6.19148e-05	22.4105
rs116490552	OR14J1	T	C	0.0116932	0.392457	0.0619929	2.44e-10	0.000110719	40.0775
rs114791520	MAS1L	C	T	0.0128755	0.316695	0.0609652	2.05e-07	7.45515e-05	26.9848
rs3115628	HLA-G	T	C	0.589464	0.246869	0.0152834	1.09e-58	0.000720362	260.911
rs2517602	TRIM26	T	C	0.340464	-0.166798	0.0159666	1.52e-25	0.000301437	109.133
rs74787141	IER3	C	T	0.0788299	0.378668	0.0247416	7.09e-53	0.000646772	234.24
rs28732090	MUC22	G	C	0.0583511	0.7983	0.0250202	1e-200	0.0028048	1018.01
rs76343304	HLA-C	T	C	0.0724489	-0.222499	0.0305769	3.42e-13	0.000146277	52.9504
rs34972021	HLA-B	G	A	0.152131	-0.228979	0.0217885	7.84e-26	0.000305053	110.443
rs28367848	HLA-B	T	C	0.232926	0.474095	0.0159931	4.09e-193	0.00242205	878.75
rs17193122	HLA-B	A	G	0.0482594	0.386065	0.0312621	4.91e-35	0.000421184	152.505
rs2516483	MCCD1	C	G	0.092441	0.337129	0.0234232	5.73e-47	0.000572034	207.157
rs1065356	C6orf25,LY6G6C	A	G	0.357922	0.104251	0.0154635	1.56e-11	0.000125563	45.4511
rs9271847	HLA-DQA1	G	A	0.504984	-0.181815	0.0149245	3.86e-34	0.000409876	148.409
rs1049055	HLA-DQB1	T	C	0.739934	0.148735	0.0173351	9.49e-18	0.000203356	73.6162
rs2859070	HLA-DQA2	T	A	0.00042605	1.20355	0.251256	1.67e-06	6.33926e-05	22.9454
rs9276817	PSMB9	T	C	0.293078	-0.110782	0.0165828	2.38e-11	0.000123293	44.6296
rs4713605	HLA-DOA	A	T	0.331255	0.110999	0.0156425	1.28e-12	0.000139103	50.3531
rs6933319	HLA-DOA	T	C	0.0392123	0.347752	0.0344752	6.31e-24	0.000281044	101.748
rs17221401	COL11A2	A	G	0.106416	0.242528	0.0226747	1.06e-26	0.000315991	114.404
rs4713637	ITPR3	C	G	0.330827	0.0981278	0.0157317	4.44e-10	0.000107487	38.9075
rs2451333	GRM4	T	A	0.969985	-0.220791	0.0410831	7.69e-08	7.97944e-05	28.8826
rs1928532	RUNX2	G	A	0.396356	-0.0712631	0.0154374	3.91e-06	5.88744e-05	21.3099
rs33980500	TRAF3IP2	T	C	0.0724488	0.237708	0.0268401	8.26e-19	0.000216669	78.4367
rs78515370	TNFAIP3	C	T	0.0174986	-0.291293	0.0619736	2.6e-06	6.10367e-05	22.0926
rs674451	TNFAIP3	C	T	0.344313	0.128161	0.015488	1.29e-16	0.000189151	68.4733
rs4896469	CITED2	G	A	0.407542	-0.0760848	0.0152659	6.23e-07	6.86265e-05	24.84
rs12200537	RSPH3	C	T	0.280806	-0.0792621	0.0168353	2.5e-06	6.12398e-05	22.1661
rs9346778	TAGAP	T	C	0.163996	-0.116749	0.0206424	1.55e-08	8.83727e-05	31.9879
rs7450974	THBS2	A	G	0.0809495	0.126124	0.0265056	1.95e-06	6.25552e-05	22.6423
rs61997160	RBAK-RBAKDN	A	G	0.0981432	0.119974	0.0244558	9.31e-07	6.64894e-05	24.0664
rs7805568	WIPI2	A	G	0.934271	-0.156798	0.0289692	6.21e-08	8.09363e-05	29.296
rs35887628	WIPI2	C	G	0.077926	0.140795	0.0270263	1.89e-07	7.49789e-05	27.1395
rs6956343	WIPI2	T	C	0.152993	0.122643	0.020285	1.49e-09	0.000100986	36.5541
rs181316459	FBXL18	C	G	0.0473913	0.330442	0.0326143	3.99e-24	0.000283545	102.654
rs62443225	FBXL18	A	G	0.0780019	0.199119	0.0268994	1.34e-13	0.000151372	54.7949
rs35978646	ACTB	T	A	0.156686	0.113259	0.0202697	2.3e-08	8.62549e-05	31.2213
rs117744081	CPVL	G	A	0.0342061	0.182029	0.0388314	2.76e-06	6.07099e-05	21.9743
rs60600003	ELMO1	G	T	0.102104	0.149572	0.0236681	2.62e-10	0.000110331	39.9369
rs79529160	TRIM56	A	G	0.0351957	0.192607	0.0382623	4.81e-07	7.00071e-05	25.3397
rs4552909	STC1	G	A	0.312518	0.0736303	0.0160937	4.76e-06	5.78292e-05	20.9315
rs16903065	AC026248.1	A	C	0.115532	-0.141275	0.0241631	5.01e-09	9.44398e-05	34.1842
rs9969748	KLF4	A	G	0.140118	-0.103611	0.022084	2.71e-06	6.08136e-05	22.0118
rs7097772	COL13A1	T	C	0.0373912	0.186906	0.0376837	7.05e-07	6.79642e-05	24.6002
rs1250566	ZMIZ1	A	G	0.407776	-0.088896	0.0153274	6.64e-09	9.29304e-05	33.6378
rs1446672	LDLRAD3	A	G	0.082211	-0.137927	0.0281492	9.59e-07	6.63297e-05	24.0086
rs7925585	PRR5L	G	A	0.363666	-0.0802565	0.0156561	2.96e-07	7.25993e-05	26.2781
rs76741620	PRR5L	G	A	0.0579356	0.174314	0.030468	1.06e-08	9.04291e-05	32.7323
rs143622852	OR4C12	T	C	0.0301488	0.216904	0.0416682	1.93e-07	7.48624e-05	27.0973
rs144221896	OR8K5	G	A	0.0248561	0.209411	0.0451096	3.45e-06	5.95396e-05	21.5507
rs2514039	ACY3	G	A	0.530513	0.0719088	0.0151629	2.11e-06	6.2136e-05	22.4905
rs653169	ZC3H12C	G	A	0.570235	-0.0861892	0.0151004	1.14e-08	9.00037e-05	32.5783
rs1852138	PTS	G	A	0.393281	-0.0722399	0.0153499	2.52e-06	6.1191e-05	22.1484
rs584900	DDX25	C	T	0.165495	0.0918897	0.019881	3.8e-06	5.90204e-05	21.3628
rs61907765	ETS1	T	C	0.232966	0.0945557	0.0173539	5.07e-08	8.20193e-05	29.688
rs6488250	CLEC1A	C	T	0.869652	-0.0990518	0.0216799	4.9e-06	5.76708e-05	20.8742
rs149241310	ANKRD52	G	A	0.0632852	-0.166284	0.0322017	2.42e-07	7.36685e-05	26.6651
rs11615674	BTG1	T	G	0.133235	0.101959	0.0218954	3.21e-06	5.99087e-05	21.6843
rs117526098	TMEM132C	C	T	0.029269	0.213612	0.0413808	2.44e-07	7.36194e-05	26.6473
rs9603610	COG6	A	G	0.253652	-0.0798523	0.0174056	4.48e-06	5.8149e-05	21.0473
rs188627582	ELF1	G	A	0.057936	0.141823	0.0307347	3.94e-06	5.88275e-05	21.2929
rs13378217	HS6ST3	G	A	0.101669	0.119136	0.0239254	6.38e-07	6.85028e-05	24.7952
rs8904	NFKBIA	A	G	0.388059	-0.126143	0.0154202	2.83e-16	0.000184857	66.9185
rs2021511	RMI2	T	C	0.265161	-0.108961	0.0172224	2.51e-10	0.00011058	40.0272
rs144651842	IL4R	A	G	0.0776597	0.171788	0.0268541	1.58e-10	0.000113054	40.9227
rs60996860	KAT8	A	T	0.329877	0.0785815	0.0157743	6.31e-07	6.85617e-05	24.8165
rs3729508	NOS2	C	T	0.601015	0.0718839	0.0152983	2.62e-06	6.09988e-05	22.0789
rs28998802	NOS2	A	G	0.184254	0.160654	0.0186763	7.83e-18	0.000204401	73.9948
rs2293217	B4GALNT2	G	T	0.252747	0.0804067	0.0170283	2.34e-06	6.16007e-05	22.2968
rs11665478	L3MBTL4	T	A	0.0356594	0.175987	0.0384603	4.74e-06	5.78471e-05	20.938
rs12456590	C18orf54	T	C	0.493133	-0.0810242	0.0149908	6.48e-08	8.07078e-05	29.2133
rs149171567	DYNAP	A	G	0.0233383	0.213116	0.0464464	4.47e-06	5.81666e-05	21.0537
rs34536443	TYK2	C	G	0.030271	-0.281948	0.0474089	2.73e-09	9.77117e-05	35.3686
rs11085758	SMARCA4	G	A	0.367235	-0.0721807	0.0156521	4e-06	5.87546e-05	21.2665
rs6058899	DNMT3B	T	C	0.296475	0.0782746	0.0161685	1.29e-06	6.47507e-05	23.437
rs2769979	SPATA2	C	T	0.604978	-0.0957142	0.0151474	2.64e-10	0.000110306	39.9279
rs117793398	TMEM189-UBE2V1,UBE2V1	C	T	0.0055672	-0.547962	0.117886	3.35e-06	5.96927e-05	21.6061
Rheumatoid arthritis
rs60733400	FAM213B	A	G	0.353261	-0.0656102	0.0138695	2.24e-06	8.82972e-05	22.378	0.03386	68.188
rs72660908	RSRP1	G	C	0.343049	-0.0640081	0.0139839	4.71e-06	8.26688e-05	20.9514
rs12140275	POU3F1	T	A	0.243228	-0.0835452	0.015555	7.83e-08	0.00011382	28.8472
rs78248443	CACHD1	T	C	0.0752716	-0.178636	0.0262275	9.69e-12	0.000183024	46.39
rs143615484	CHIA	A	G	0.0153285	0.228501	0.0500447	4.97e-06	8.226e-05	20.8478
rs3762333	CTTNBP2NL	C	A	0.216599	0.0740304	0.0158928	3.19e-06	8.56143e-05	21.698
rs12040903	PPM1J	A	G	0.2352	-0.0882858	0.015786	2.24e-08	0.000123409	31.2779
rs12138412	MAGI3	C	T	0.444011	0.065859	0.0133832	8.61e-07	9.55505e-05	24.2164
rs1217238	MAGI3	A	G	0.28697	-0.0843321	0.0147355	1.05e-08	0.00012923	32.7534
rs2476601	PTPN22	G	A	0.851574	-0.348863	0.0171448	4.83e-92	0.00163117	414.043
rs56175143	OLFML3	A	G	0.0493133	0.275258	0.028435	3.66e-22	0.000369638	93.7073
rs475852	SYT6	A	G	0.430152	-0.0633284	0.0133701	2.17e-06	8.85225e-05	22.4351
rs142706153	SEC16B	C	T	0.0134124	-0.290994	0.0623674	3.07e-06	8.58973e-05	21.7697
rs75800761	PLXNA2	C	T	0.0492209	0.1397	0.0302	3.73e-06	8.44319e-05	21.3983
rs11901096	B3GNT2	A	G	0.081965	0.109304	0.0234208	3.06e-06	8.594e-05	21.7805
rs11887597	AFF3	C	T	0.504085	-0.0607533	0.0132693	4.68e-06	8.27127e-05	20.9625
rs13419672	MYO3B	T	C	0.0284835	0.188114	0.0390007	1.41e-06	9.17956e-05	23.2647
rs4274624	STAT4	T	C	0.76852	-0.111284	0.0153928	4.84e-13	0.000206208	52.2673
rs12693945	MPP4	G	A	0.246421	-0.0733765	0.0155595	2.41e-06	8.77503e-05	22.2394
rs6734893	FZD7	G	A	0.938241	0.133673	0.0284428	2.61e-06	8.71503e-05	22.0873
rs3087243	CTLA4	A	G	0.330008	-0.10625	0.0141899	7.01e-14	0.000221191	56.066
rs2264583	BARD1	C	T	0.959977	0.164927	0.0359557	4.5e-06	8.30188e-05	21.0401
rs3115354	ARL4C	A	G	0.0158377	0.239276	0.0509824	2.69e-06	8.69129e-05	22.0271
rs62242119	PPARG	T	A	0.0486029	0.138435	0.0298171	3.44e-06	8.50527e-05	21.5556
rs7625875	DAZL	A	C	0.684922	0.0676451	0.0146608	3.95e-06	8.40011e-05	21.2891
rs12633797	FOXP1	G	A	0.360198	-0.0662484	0.0138164	1.63e-06	9.07164e-05	22.9912
rs2904350	LSAMP	A	G	0.21242	0.0755527	0.0158931	2e-06	8.91678e-05	22.5987
rs6777997	IQCB1	G	C	0.152877	0.0919616	0.018047	3.47e-07	0.000102453	25.9659
rs932036	RBPJ	T	A	0.282889	0.0716006	0.014505	7.96e-07	9.61436e-05	24.3668
rs1704156	N4BP2	T	C	0.214959	0.073168	0.0159085	4.24e-06	8.34664e-05	21.1536
rs66654254	RHOH	A	G	0.435273	-0.0680291	0.0134789	4.49e-07	0.000100508	25.473
rs12498981	PPA2	G	A	0.165374	0.0912604	0.0175126	1.88e-07	0.000107147	27.1559
rs190146605	DNAH5	C	G	0.0300907	-0.188073	0.0407833	4e-06	8.39104e-05	21.2661
rs7731626	ANKRD55	A	G	0.278813	-0.108014	0.0149385	4.81e-13	0.000206263	52.2813
rs13180950	TNIP1	C	T	0.155877	0.0912518	0.0179306	3.6e-07	0.000102191	25.8996
rs2493016	EXOC2	T	C	0.141405	0.092075	0.0185394	6.82e-07	9.73227e-05	24.6656
rs952579	SOX4	A	G	0.225654	0.0919843	0.0154963	2.92e-09	0.000139019	35.2348
rs12211739	LRRC16A	G	T	0.192057	-0.100806	0.016978	2.9e-09	0.000139092	35.2533
rs74912105	LRRC16A	G	A	0.0154017	0.292487	0.0502536	5.88e-09	0.000133655	33.875
rs3884392	SLC17A2	T	G	0.174188	0.0911561	0.0170856	9.54e-08	0.000112312	28.465
rs9295682	HIST1H1C	C	G	0.104765	-0.125987	0.0219826	9.97e-09	0.000129599	32.8468
rs112878967	HIST1H3F	A	G	0.0425854	0.161767	0.0315593	2.96e-07	0.000103668	26.2739
rs2223591	HIST1H3G	A	G	0.0424709	0.226531	0.0308198	1.98e-13	0.000213141	54.0251
rs141695929	HMGN4	T	C	0.0284596	-0.208569	0.0425069	9.26e-07	9.49956e-05	24.0758
rs9295697	HMGN4	C	T	0.877179	-0.090444	0.019601	3.95e-06	8.401e-05	21.2913
rs62403863	ZNF184	G	A	0.057108	0.137482	0.0275424	5.99e-07	9.83127e-05	24.9166
rs142732092	ZBED9	A	G	0.0528454	0.3861	0.0264662	3.33e-48	0.000839105	212.822
rs9391630	HLA-F	G	A	0.290064	0.190142	0.0141617	4.23e-41	0.000710855	180.271
rs1150769	RPP21	G	A	0.620723	-0.0838469	0.0134833	5.02e-10	0.000152574	38.6707
rs80026531	IER3	G	A	0.0178435	-0.304613	0.0548335	2.77e-08	0.000121763	30.8606
rs114944652	DDR1	T	C	0.0512618	-0.191085	0.0312572	9.76e-10	0.000147453	37.3726
rs115749638	DPCR1,SFTA2	T	C	0.0388641	-0.221059	0.035743	6.22e-10	0.000150915	38.2503
rs117292830	HLA-C	A	G	0.037078	0.713732	0.0285474	5.87e-138	0.00246055	625.082
rs9265481	HLA-B	G	A	0.78059	0.204404	0.0164199	1.42e-35	0.000611134	154.966
rs2523710	MICB	A	G	0.169951	0.124692	0.0171793	3.92e-13	0.000207845	52.6825
rs12662306	ATP6V1G2-DDX39B	C	A	0.0399893	-0.316314	0.0363436	3.22e-18	0.000298824	75.7497
rs2736191	NCR3	G	C	0.0525298	0.320276	0.027116	3.41e-32	0.000550203	139.507
rs113421621	C2	T	C	0.0365205	-0.412119	0.0393466	1.14e-25	0.00043272	109.706
rs34167643	NOTCH4	T	C	0.00979325	0.49031	0.0597884	2.39e-16	0.000265312	67.2524
rs2395153	C6orf10	G	C	0.39055	0.413798	0.0130314	1e-200	0.00396309	1008.31
rs28752520	HLA-DQA1	C	T	0.191876	-0.47347	0.0180509	1.22e-151	0.00270753	687.998
rs9273367	HLA-DQB1	T	A	0.281392	0.211845	0.0142819	8.95e-50	0.000867465	220.021
rs17212420	HLA-DQB1	T	C	0.176302	0.0832991	0.0169109	8.4e-07	9.57348e-05	24.2631
rs73410785	TAP2,XXbac-BPG246D15.9	C	A	0.0552483	0.507468	0.0254952	3.72e-88	0.00156094	396.187
rs9368744	TAP2,XXbac-BPG246D15.9	T	C	0.0281228	0.333839	0.0362557	3.33e-20	0.000334457	84.7855
rs2071541	PSMB9	G	A	0.177172	-0.263672	0.0180547	2.65e-48	0.000840904	213.279
rs144112342	PSMB9	C	T	0.0186196	0.805776	0.0389825	6.43e-95	0.00168315	427.257
rs78300601	BRD2	G	C	0.0560203	-0.198107	0.0300618	4.4e-11	0.00017134	43.428
rs147926086	HLA-DPA1	A	G	0.0153786	-0.279467	0.0597642	2.92e-06	8.62791e-05	21.8665
rs449635	HLA-DPA1	G	A	0.0747759	0.222787	0.0238737	1.04e-20	0.000343523	87.0844
rs9277419	HLA-DPB1	G	A	0.251982	-0.260384	0.0157411	1.84e-61	0.00107858	273.627
rs10807127	ITPR3	A	G	0.90352	0.108761	0.0229571	2.16e-06	8.85601e-05	22.4446
rs12203746	LEMD2	G	A	0.0257505	-0.446526	0.0474997	5.42e-21	0.000348598	88.3714
rs62397597	MLN	T	C	0.0762337	-0.162242	0.0260108	4.45e-10	0.000153503	38.9062
rs75751429	MLN	A	G	0.0368585	0.158084	0.0332827	2.04e-06	8.90152e-05	22.56
rs10947467	GRM4	A	G	0.267189	0.109949	0.0146571	6.31e-14	0.000222001	56.2712
rs2495969	GRM4	T	G	0.882679	0.136814	0.0211623	1.01e-10	0.000164903	41.7961
rs4713784	RPS10	C	T	0.0774418	0.126435	0.0238475	1.15e-07	0.000110909	28.1092
rs11758653	TEAD3	A	G	0.0418235	-0.159391	0.0348375	4.76e-06	8.25966e-05	20.9331
rs6456160	CCR6	C	T	0.556647	-0.0792677	0.0132719	2.34e-09	0.000140744	35.6719
rs74611185	ELMO1	A	C	0.124275	0.107229	0.0196439	4.8e-08	0.000117566	29.7968
rs182220897	POM121C	G	C	0.0247002	0.201008	0.0401944	5.71e-07	9.86772e-05	25.009
rs73170759	ACTL6B	T	A	0.0363753	0.16943	0.0341321	6.91e-07	9.72247e-05	24.6408
rs3757387	IRF5	C	T	0.424981	0.0913903	0.0132944	6.23e-12	0.000186443	47.2566
rs11781913	AC026248.1	C	T	0.209137	-0.0855926	0.0164686	2.02e-07	0.00010658	27.0121
rs16903065	AC026248.1	A	C	0.11551	-0.143169	0.0213703	2.09e-11	0.000177078	44.8825
rs75725733	AC026248.1	A	G	0.177553	0.0925188	0.0170923	6.2e-08	0.000115604	29.2994
rs35472395	CCDC171	G	A	0.00350014	-0.677263	0.13789	9.03e-07	9.51858e-05	24.124
rs3793472	DNAI1	A	G	0.759087	-0.0760219	0.0153309	7.1e-07	9.70207e-05	24.5891
rs2416807	C5	G	A	0.561592	-0.0625331	0.0132679	2.44e-06	8.76479e-05	22.2134
rs867610	NEK6	C	T	0.463619	0.0705205	0.0132443	1.01e-07	0.000111864	28.3513
rs12722610	IL2RA	G	A	0.130838	-0.097287	0.0199327	1.06e-06	9.39941e-05	23.822
rs76806470	RBM17	C	A	0.0411946	-0.158646	0.0343445	3.85e-06	8.41921e-05	21.3375
rs793108	ZNF438	T	C	0.575233	0.0641362	0.0133925	1.68e-06	9.04916e-05	22.9342
rs10821948	ARID5B	A	C	0.425718	0.0760685	0.0133917	1.34e-08	0.000127306	32.2655
rs35403056	REEP3	A	G	0.284566	-0.0684644	0.0148221	3.85e-06	8.41856e-05	21.3359
rs1451723	RHOG	T	C	0.535363	0.0623743	0.013285	2.66e-06	8.69791e-05	22.0439
rs11038895	AMBRA1	T	C	0.188665	0.0831163	0.0166742	6.21e-07	9.80402e-05	24.8475
rs139382712	ATL3	T	C	0.0184445	0.229431	0.0464976	8.05e-07	9.60651e-05	24.3469
rs142341318	ZBTB16	T	C	0.0176207	0.228033	0.048144	2.17e-06	8.85191e-05	22.4342
rs548877	ATP5L	G	A	0.176204	0.0964878	0.0170291	1.46e-08	0.000126669	32.1042
rs2156698	ETS1	A	G	0.528038	-0.0609414	0.0133265	4.81e-06	8.25128e-05	20.9119
rs11513729	MAPKAPK5	T	C	0.381047	0.0978485	0.0135079	4.36e-13	0.000207017	52.4726
rs8002731	COG6	C	A	0.362902	-0.0902776	0.0138528	7.18e-11	0.000167562	42.4703
rs9532469	COG6	C	A	0.341298	0.0671423	0.0138484	1.24e-06	9.27507e-05	23.5068
rs77899560	PRKCH	G	A	0.0292048	0.177905	0.037422	1.99e-06	8.9176e-05	22.6007
rs10136659	CHURC1	A	G	0.0098057	0.310785	0.0629942	8.07e-07	9.60376e-05	24.3399
rs10131490	RAD51B	G	A	0.303945	-0.0699173	0.014487	1.39e-06	9.19045e-05	23.2923
rs33931897	TSPAN3	C	G	0.363384	0.0629934	0.0137412	4.56e-06	8.29219e-05	21.0156
rs2304939	UNC45A	G	A	0.0720897	-0.122462	0.0265554	4e-06	8.39121e-05	21.2665
rs72782795	SNX29	G	A	0.0464089	-0.172334	0.0330331	1.82e-07	0.000107389	27.2172
rs144651842	IL4R	A	G	0.0775949	0.123185	0.0240429	3e-07	0.000103576	26.2508
rs9708958	RABEP2	G	A	0.645111	-0.0660081	0.0137511	1.59e-06	9.09168e-05	23.042
rs9921681	CCL22	T	C	0.329266	0.0654854	0.0140387	3.09e-06	8.58543e-05	21.7588
rs62054623	GAS8	G	A	0.108211	-0.117749	0.0218803	7.39e-08	0.000114267	28.9606
rs116952958	CFAP52	A	G	0.0263068	0.187105	0.0402503	3.34e-06	8.52628e-05	21.6089
rs117753409	IKZF3	A	C	0.0849	0.109919	0.022981	1.73e-06	9.02678e-05	22.8775
rs3986358	C17orf67	C	T	0.561195	-0.061116	0.0133152	4.43e-06	8.31271e-05	21.0676
rs146771131	PTPN2	C	T	0.316516	0.0684859	0.0141539	1.31e-06	9.23792e-05	23.4126
rs78295726	CTD-2369P2.10,CTD-2369P2.12,FDX2	T	C	0.136971	-0.0981211	0.0196271	5.76e-07	9.8613e-05	24.9927
rs34536443	TYK2	C	G	0.030152	-0.308343	0.0423988	3.53e-13	0.000208658	52.8885
rs6058247	GDF5	T	C	0.21139	-0.0759427	0.0164082	3.69e-06	8.45236e-05	21.4215
rs6065926	CD40	G	A	0.728706	0.08477	0.0149909	1.56e-08	0.000126165	31.9764
rs8121509	OPRL1	C	T	0.508423	0.0674888	0.0133207	4.05e-07	0.000101281	25.669
rs4624466	MRPL39	T	C	0.167771	0.0841543	0.0173561	1.24e-06	9.27625e-05	23.5098
rs8129030	RUNX1	A	T	0.652868	0.0695223	0.0139712	6.49e-07	9.77018e-05	24.7617
Systemic lupus erythematosus
rs6679677	RSBN1	A	C	0.139271	0.302438	0.0591025	3.1e-07	9.27984e-05	26.1855	0.003615	37.782
rs116676629	RGSL1	A	G	0.0232244	0.576984	0.122602	2.52e-06	7.84907e-05	22.1479
rs150806476	NMNAT2	T	C	0.0881115	-0.405116	0.0857003	2.28e-06	7.91917e-05	22.3457
rs17849502	NCF2,SMG7	T	G	0.037562	0.684936	0.093618	2.55e-13	0.000189679	53.528
rs1338452	RRP15	C	A	0.6557	-0.213209	0.0452001	2.39e-06	7.8853e-05	22.2501
rs116540696	LRP2	T	C	0.00253668	1.25354	0.270669	3.63e-06	7.60127e-05	21.4486
rs73980859	NAB1	G	A	0.241979	0.240874	0.0493444	1.05e-06	8.44476e-05	23.8289
rs4853458	STAT4	G	A	0.772358	-0.3385	0.0490435	5.13e-12	0.000168811	47.6381
rs79590198	NR3C1	A	G	0.109792	0.310728	0.0656018	2.17e-06	7.95087e-05	22.4352
rs77746120	AL078584.1	G	T	0.0147006	0.765561	0.14482	1.25e-07	9.90329e-05	27.9449
rs72843784	BTN1A1	T	G	0.0480209	0.68279	0.0818564	7.35e-17	0.000246537	69.5775
rs2269476	ATP6V1G2-DDX39B,DDX39B	A	G	0.228814	-0.279907	0.0550179	3.63e-07	9.17275e-05	25.8833
rs1270942	CFB,XXbac-BPG116M5.17	G	A	0.0864378	0.802741	0.0611566	2.34e-39	0.000610266	172.292
rs13211628	HLA-DQA1	G	C	0.301182	-0.350185	0.0497638	1.97e-12	0.000175474	49.5186
rs9277476	HLA-DPB1	A	T	0.0555589	0.648441	0.0786061	1.59e-16	0.000241126	68.05
rs138759750	CLIP2	A	C	0.0053372	1.01068	0.209522	1.41e-06	8.24617e-05	23.2685
rs150724213	GTF2IRD1	A	G	0.0281305	0.748202	0.104468	7.95e-13	0.000181766	51.2945
rs35000415	IRF5	T	C	0.148534	0.410237	0.0554121	1.33e-13	0.000194221	54.8101
rs998683	BLK	A	G	0.260645	0.271233	0.048178	1.8e-08	0.00011232	31.6948
rs12237074	RGS3	T	G	0.841608	0.298915	0.0646972	3.83e-06	7.56505e-05	21.3464
rs549779	DENND1A	G	A	0.622086	-0.207348	0.044493	3.16e-06	7.69667e-05	21.7178
rs7129979	DNAJC24	T	C	0.126623	-0.334527	0.0711589	2.59e-06	7.83231e-05	22.1006
rs117971410	GPC5	T	C	0.00915644	-1.89325	0.38856	1.1e-06	8.41363e-05	23.741
rs1143679	ITGAM	A	G	0.116972	0.313351	0.0629731	6.49e-07	8.77473e-05	24.7601
rs1121600	RP11-812E19.9	T	C	0.12427	0.290676	0.0616644	2.43e-06	7.87472e-05	22.2203
rs56824628	GPT2	A	G	0.0803336	0.372507	0.0720195	2.31e-07	9.48085e-05	26.7528
rs35208442	CELF4	A	T	0.116386	0.291754	0.0631543	3.84e-06	7.56336e-05	21.3416
Type 1 diabetes
rs41268759	ARHGEF10L	G	T	0.0158153	0.266294	0.057208	3.24e-06	6.82739e-05	21.6675	0.07518	106.235
rs4573504	LDLRAP1	G	A	0.299383	0.0780853	0.0170086	4.41e-06	6.64122e-05	21.0766
rs4585948	INPP5B	C	T	0.453463	-0.0745439	0.0156381	1.87e-06	7.15979e-05	22.7225
rs72637933	PPCS	T	C	0.106954	0.112226	0.0243996	4.24e-06	6.66604e-05	21.1554
rs2013012	PGM1	T	C	0.303666	0.0775388	0.016793	3.89e-06	6.71781e-05	21.3197
rs17113563	RWDD3	C	T	0.104736	-0.124026	0.0262382	2.28e-06	7.04048e-05	22.3438
rs7515583	CHI3L2	A	G	0.256025	-0.0924937	0.018168	3.56e-07	8.16676e-05	25.9185
rs574390686	CTTNBP2NL	T	C	0.019751	0.24653	0.0527199	2.92e-06	6.89026e-05	21.8671
rs2488778	CTTNBP2NL	G	A	0.467723	-0.0809175	0.0156923	2.52e-07	8.3782e-05	26.5896
rs111937080	SLC16A1	C	T	0.0297524	0.241496	0.0427436	1.61e-08	0.000100579	31.9211
rs11102634	MAGI3	A	C	0.0377392	0.229849	0.0394117	5.48e-09	0.000107168	34.0122
rs1217238	MAGI3	A	G	0.287742	-0.0984515	0.0174072	1.55e-08	0.00010079	31.988
rs2476601	PTPN22	G	A	0.851736	-0.44637	0.0196745	5.93e-114	0.0016194	514.734
rs56175143	OLFML3	A	G	0.0487628	0.363564	0.0329596	2.72e-28	0.000383272	121.674
rs61819249	SYT6	A	G	0.0353176	0.231376	0.0391999	3.58e-09	0.000109773	34.8391
rs74144434	ELK4	G	A	0.162629	-0.103445	0.0216942	1.86e-06	7.16433e-05	22.7369
rs61815610	MAPKAPK2	T	C	0.157691	-0.109341	0.0219359	6.21e-07	7.82882e-05	24.8459
rs76610753	ATF3	T	C	0.0826674	-0.135687	0.0295816	4.5e-06	6.62948e-05	21.0394
rs12475985	ASAP2	C	T	0.322868	-0.0790202	0.0168351	2.68e-06	6.94208e-05	22.0315
rs55870117	FOSL2	A	G	0.316408	0.0874716	0.0166588	1.51e-07	8.68729e-05	27.5706
rs115236225	PKDCC	A	G	0.00725039	-0.527946	0.107294	8.63e-07	7.62905e-05	24.2119
rs115204205	BCL11A	C	T	0.0311899	0.264625	0.0419177	2.74e-10	0.00012557	39.8535
rs112860097	B3GNT2	T	C	0.0120444	0.312603	0.0676472	3.82e-06	6.72872e-05	21.3544
rs115789219	IGKC	T	C	0.0362136	0.18317	0.0396191	3.78e-06	6.73512e-05	21.3747
rs371262324	ANKRD36C	C	T	0.0332273	0.193792	0.0420211	3.99e-06	6.70167e-05	21.2685
rs141102226	GCG	T	A	0.0126164	-0.401785	0.0808266	6.66e-07	7.7861e-05	24.7103
rs1990760	IFIH1	T	C	0.585658	0.106056	0.0158947	2.52e-11	0.000140275	44.5211
rs79833216	CSRNP3	T	G	0.0193948	0.244192	0.0526181	3.47e-06	6.78638e-05	21.5374
rs150061104	ZSWIM2	A	T	0.00849278	-0.446872	0.0964632	3.61e-06	6.76221e-05	21.4607
rs11889341	STAT4	T	C	0.231809	0.093356	0.0181693	2.78e-07	8.31854e-05	26.4003
rs1521878	KIAA2012	G	C	0.0718732	-0.147028	0.031403	2.84e-06	6.90722e-05	21.9209
rs138242238	CD28	T	C	0.0962184	-0.154667	0.0275004	1.86e-08	9.96665e-05	31.6313
rs3087243	CTLA4	A	G	0.329841	-0.168952	0.0167364	5.82e-24	0.000321025	101.907
rs6550758	UBE2E2	C	A	0.820985	-0.0987092	0.0199501	7.51e-07	7.71377e-05	24.4808
rs114873866	ROBO1	C	T	0.0245208	-0.254701	0.0542775	2.7e-06	6.93852e-05	22.0202
rs80073139	RHOH	A	C	0.0528604	0.168391	0.0331652	3.83e-07	8.12292e-05	25.7794
rs59277053	UGT8	C	T	0.0333962	-0.229733	0.0465812	8.14e-07	7.66421e-05	24.3235
rs35914000	ADAD1	A	G	0.39213	0.0871909	0.0158683	3.91e-08	9.51295e-05	30.1913
rs35968532	SPEF2	G	C	0.300134	0.0866939	0.0167902	2.43e-07	8.40048e-05	26.6603
rs116410371	RAB3C	A	G	0.0298297	0.227106	0.0440671	2.55e-07	8.36888e-05	26.56
rs62379262	EFNA5	G	A	0.172228	-0.0981241	0.0211391	3.45e-06	6.78929e-05	21.5466
rs9391997	IRF4	G	A	0.474402	0.103025	0.0152991	1.65e-11	0.000142878	45.3475
rs9295475	CDKAL1	G	A	0.170753	0.0921244	0.0200013	4.11e-06	6.68466e-05	21.2145
rs62404671	PRL	A	G	0.390826	0.0840639	0.0159937	1.47e-07	8.7048e-05	27.6262
rs141079567	PRL	T	C	0.00767572	0.369589	0.0779096	2.1e-06	7.09089e-05	22.5038
rs149492436	PRL	G	A	0.0286578	0.228068	0.0432199	1.31e-07	8.77401e-05	27.8459
rs73390586	HDGFL1	C	T	0.0880478	-0.128865	0.0279321	3.96e-06	6.7067e-05	21.2845
rs12213512	NRSN1	T	C	0.252282	0.0930908	0.0174446	9.48e-08	8.97279e-05	28.4768
rs1321914	NRSN1	T	C	0.283895	0.0904127	0.0167793	7.11e-08	9.14843e-05	29.0343
rs35202182	NRSN1	T	C	0.0640543	0.164986	0.030703	7.72e-08	9.09847e-05	28.8757
rs550050	NRSN1	C	T	0.476651	-0.0784651	0.0156215	5.09e-07	7.94965e-05	25.2294
rs12205526	NRSN1	T	G	0.233184	0.094309	0.0179046	1.38e-07	8.74207e-05	27.7445
rs11965813	NRSN1	A	T	0.018849	0.244031	0.0521216	2.84e-06	6.90716e-05	21.9207
rs13206649	NRSN1	C	A	0.0396391	0.225715	0.0369355	9.9e-10	0.000117668	37.345
rs72842332	NRSN1	T	C	0.0271575	0.239642	0.0442382	6.06e-08	9.24626e-05	29.3448
rs13198285	NRSN1	C	G	0.0189528	0.432875	0.0490539	1.1e-18	0.000245328	77.8714
rs74293212	NRSN1	A	G	0.245086	0.147692	0.0175746	4.33e-17	0.000222496	70.6225
rs141287023	DCDC2	T	C	0.012865	-0.357603	0.0780721	4.64e-06	6.61085e-05	20.9802
rs7775357	DCDC2	A	G	0.406913	-0.0988772	0.0157028	3.04e-10	0.000124928	39.6495
rs12661981	GPLD1	G	C	0.01722	0.501606	0.049468	3.67e-24	0.0003239	102.82
rs140624426	GPLD1	A	G	0.0134028	-0.418953	0.0774462	6.32e-08	9.22073e-05	29.2638
rs807509	KIAA0319	G	C	0.333658	0.139136	0.0161125	5.86e-18	0.000234923	74.5681
rs4712833	KIAA0319	C	T	0.184055	-0.105564	0.0201538	1.62e-07	8.64481e-05	27.4358
rs116202062	KIAA0319	C	G	0.0378881	-0.270439	0.0435033	5.08e-10	0.000121763	38.6451
rs9467329	FAM65B	C	G	0.00218862	0.738719	0.134143	3.65e-08	9.55556e-05	30.3265
rs116895410	AL078584.1	T	G	0.0201588	0.339922	0.0496489	7.57e-12	0.00014769	46.8748
rs34729112	AL078584.1	A	G	0.0170678	0.551253	0.050586	1.19e-27	0.000374071	118.752
rs148028610	LRRC16A	T	C	0.0199923	0.411028	0.0479921	1.09e-17	0.000231088	73.3505
rs13215347	LRRC16A	G	A	0.638819	-0.0797277	0.0158907	5.24e-07	7.93183e-05	25.1729
rs6921589	LRRC16A	C	A	0.858489	-0.320129	0.0202511	2.74e-56	0.000786839	249.892
rs410234	LRRC16A	C	G	0.393882	-0.127111	0.0159206	1.42e-15	0.000200833	63.7452
rs74912105	LRRC16A	G	A	0.0150816	0.616762	0.0520517	2.18e-32	0.00044223	140.399
rs7746609	HIST1H2BA	T	C	0.597729	-0.136462	0.0155947	2.12e-18	0.000241235	76.5719
rs142869490	HIST1H2BF	A	G	0.0132801	-0.435353	0.0774596	1.91e-08	9.95324e-05	31.5888
rs11753487	BTN3A2	C	T	0.133921	0.31988	0.020859	4.44e-53	0.000740527	235.173
rs10946833	BTN1A1	A	G	0.185682	-0.266362	0.0207127	7.57e-38	0.000520859	165.375
rs185848955	ZNF322	A	T	0.0381326	0.378029	0.0358337	5.1e-26	0.000350582	111.293
rs77989278	POM121L2	T	G	0.124374	-0.155702	0.0240566	9.65e-11	0.000131989	41.8909
rs116807701	ZNF184	A	G	0.0523506	0.35438	0.031139	5.22e-30	0.000407969	129.518
rs73394715	OR2B2	A	G	0.044296	-0.28535	0.0401551	1.19e-12	0.000159104	50.498
rs55981324	TRIM27	T	G	0.0205806	-0.441408	0.0613683	6.35e-13	0.000163003	51.7359
rs57071012	ZNF311	T	C	0.0353071	-0.483767	0.0481739	9.95e-24	0.000317677	100.844
rs10946969	OR2B3	G	A	0.0138188	-0.382497	0.0731983	1.74e-07	8.60383e-05	27.3057
rs114788811	MAS1L	T	C	0.00582402	-0.567378	0.121389	2.95e-06	6.88385e-05	21.8467
rs114882073	ZFP57	T	C	0.022436	-0.647589	0.0622278	2.31e-25	0.000341159	108.3
rs17875380	HLA-F	A	C	0.0123981	0.362153	0.0624898	6.82e-09	0.000105827	33.5866
rs376865941	HLA-G	C	G	0.00579317	-0.580059	0.116886	6.96e-07	7.75998e-05	24.6274
rs9260370	HLA-A	C	T	0.072226	-0.572357	0.0342297	9.2e-63	0.000880279	279.594
rs115048884	ZNRD1	T	C	0.0239746	0.676378	0.0405787	2.23e-62	0.000874738	277.832
rs115230033	ZNRD1	C	T	0.00185275	1.0172	0.1178	5.87e-18	0.000234907	74.5628
rs41265828	HLA-E	A	T	0.0383241	0.931335	0.0303135	1e-200	0.00296568	943.93
rs2267639	PPP1R10	T	C	0.0609813	-0.276784	0.0343949	8.47e-16	0.000204024	64.7581
rs111455094	FLOT1	C	T	0.0139308	0.470924	0.0568186	1.15e-16	0.000216422	68.6943
rs115731696	MUC22	G	A	0.0561552	0.332973	0.030576	1.29e-27	0.000373568	118.592
rs3132498	HLA-C	T	C	0.403352	0.543654	0.0147365	1e-200	0.00427044	1360.99
rs9265832	HLA-B	A	G	0.60813	0.493926	0.0159111	1e-200	0.00302748	963.659
rs189117034	MICA	G	A	0.0093028	-0.98928	0.108909	1.05e-19	0.00025994	82.5108
rs77108272	MICB	A	C	0.0274896	-0.280122	0.0513007	4.75e-08	9.39469e-05	29.8159
rs11575840	NCR3	T	C	0.0124976	-0.503536	0.0793914	2.26e-10	0.000126746	40.2267
rs909267	VARS	C	T	0.0507448	-0.590377	0.0410966	8.51e-47	0.00064989	206.37
rs2284179	STK19	G	T	0.0230356	-0.809862	0.0638259	6.84e-37	0.000507088	161.001
rs3134950	PPT2,PPT2-EGFL8	A	C	0.573113	0.489761	0.0155138	1e-200	0.00313073	996.626
rs6913605	C6orf10	G	A	0.31346	0.524515	0.0152504	1e-200	0.00371375	1182.91
rs116353692	HLA-DRA	C	A	0.0285089	0.664072	0.0378857	8.72e-69	0.000967241	307.241
rs75589097	HLA-DRB1	C	T	0.00490206	-0.709196	0.139309	3.57e-07	8.16609e-05	25.9164
rs28752534	HLA-DQA1	C	T	0.37649	-0.560127	0.0161465	1e-200	0.00377788	1203.42
rs199893722	HLA-DQB1	T	A	0.0243641	-0.521229	0.0581955	3.35e-19	0.000252722	80.2192
rs186844497	HLA-DQA2	A	G	0.0183083	-0.587514	0.0694771	2.76e-17	0.000225284	71.5077
rs2859059	HLA-DQA2	A	G	0.439183	-0.528282	0.0154588	1e-200	0.00366657	1167.83
rs9784858	XXbac-BPG246D15.9	C	G	0.115949	0.771106	0.0194996	1e-200	0.00490362	1563.78
rs114311872	PSMB9	T	C	0.0497914	-0.585448	0.0408171	1.18e-46	0.000647867	205.728
rs628235	BRD2	C	T	0.611847	0.423119	0.0159096	7.69e-156	0.0022239	707.305
rs9277629	HLA-DPB1	T	C	0.0766917	-0.293629	0.0310936	3.61e-21	0.000280937	89.1776
rs66944316	RING1	T	C	0.0693791	0.712572	0.0247299	1.43e-182	0.00260948	830.257
rs144155310	DAXX	C	A	0.00629089	1.15731	0.0674165	4.72e-66	0.000927767	294.691
rs148420656	DAXX	C	T	0.0268273	-0.492482	0.0541237	9.1e-20	0.000260836	82.7953
rs55642707	ITPR3	A	G	0.190582	0.466886	0.017649	3.28e-154	0.00220039	699.812
rs11752353	MLN	A	G	0.172749	-0.263166	0.0216634	5.88e-34	0.000464814	147.573
rs62397630	MLN	T	C	0.0605647	0.414655	0.028724	3.08e-47	0.000656257	208.393
rs12209273	MLN	C	G	0.0834848	0.29969	0.025673	1.74e-31	0.00042922	136.267
rs116782129	MLN	G	A	0.0433681	-0.247987	0.040562	9.73e-10	0.000117772	37.3783
rs55767234	MLN	G	A	0.0478353	-0.581786	0.0429467	8.29e-42	0.000577951	183.513
rs62399263	MLN	C	G	0.0268239	0.647246	0.0389748	6.22e-62	0.000868298	275.785
rs142776031	GRM4	A	G	0.0293853	0.305782	0.0420696	3.64e-13	0.000166452	52.8308
rs10807130	GRM4	T	G	0.167022	-0.339609	0.0220296	1.28e-53	0.000748334	237.654
rs2451370	GRM4	G	A	0.669401	-0.15195	0.0160036	2.21e-21	0.000284	90.1501
rs140473543	GRM4	G	T	0.0156883	0.478851	0.0538102	5.64e-19	0.000249482	79.1902
rs1565364	GRM4	C	G	0.738575	-0.175052	0.0169865	6.66e-25	0.000334546	106.2
rs78033403	GRM4	A	G	0.0199909	-0.294114	0.0597442	8.53e-07	7.63628e-05	24.2348
rs35741880	PACSIN1	C	T	0.164761	-0.144679	0.021642	2.31e-11	0.000140809	44.6906
rs73746675	PACSIN1	G	A	0.0913464	0.159886	0.0257038	4.96e-10	0.000121913	38.6924
rs76777057	ANKS1A	A	G	0.101572	-0.137846	0.0263219	1.63e-07	8.64155e-05	27.4255
rs143896361	ANKS1A	T	C	0.0795058	-0.361256	0.0314014	1.25e-30	0.000416895	132.352
rs2820241	ANKS1A	A	G	0.018618	0.458294	0.0490466	9.27e-21	0.000275059	87.3113
rs76690650	PPARD	A	G	0.0595426	0.168708	0.0309536	5.03e-08	9.36017e-05	29.7063
rs72919002	SRPK1	C	T	0.322046	0.140018	0.0161561	4.45e-18	0.000236629	75.1095
rs58665009	BRPF3	T	C	0.0259503	0.225787	0.0463264	1.09e-06	7.48486e-05	23.7542
rs7750388	C6orf222	G	C	0.0493016	0.17829	0.0335752	1.1e-07	8.88492e-05	28.1979
rs2071797	ETV7	T	C	0.100706	0.12678	0.0255198	6.77e-07	7.77658e-05	24.6801
rs114876533	PXT1	A	G	0.0139037	0.322953	0.0596683	6.22e-08	9.23053e-05	29.2949
rs236435	CPNE5	C	T	0.0939184	-0.140176	0.0275324	3.56e-07	8.16768e-05	25.9214
rs77985133	CPNE5	A	G	0.0373578	0.185551	0.0383644	1.32e-06	7.37077e-05	23.3921
rs183540	CPNE5	C	T	0.885279	-0.12543	0.023631	1.11e-07	8.87719e-05	28.1734
rs113300080	FGD2	A	C	0.0159948	0.296104	0.0543041	4.96e-08	9.36824e-05	29.7319
rs3889671	FGD2	C	T	0.163808	-0.111653	0.0213097	1.61e-07	8.65015e-05	27.4528
rs1738448	MDGA1	C	T	0.926092	-0.191033	0.0279583	8.33e-12	0.000147098	46.6869
rs2748160	BTBD9	C	T	0.957114	-0.216198	0.0359594	1.83e-09	0.000113895	36.1475
rs73416462	SAYSD1	C	G	0.0281558	0.254265	0.0432129	4e-09	0.000109087	34.6215
rs9471629	TFEB	T	C	0.496883	0.0715944	0.0153336	3.03e-06	6.86934e-05	21.8007
rs6908626	BACH2	T	G	0.115306	0.180912	0.0229956	3.63e-15	0.000195001	61.8935
rs1591805	CENPW	G	A	0.451038	0.0890258	0.0153436	6.55e-09	0.000106073	33.6649
rs181316459	FBXL18	C	G	0.0476821	-0.22258	0.0400223	2.68e-08	9.74543e-05	30.9292
rs149948351	SKAP2	C	A	0.187946	-0.100571	0.0203657	7.88e-07	7.68402e-05	24.3864
rs39324	WNT2	G	A	0.413042	0.0825092	0.0156753	1.41e-07	8.72992e-05	27.7059
rs80174986	MTPN	G	T	0.00496615	-0.669343	0.133451	5.29e-07	7.92674e-05	25.1567
rs34199071	GATA4	A	G	0.0246009	-0.257277	0.0546661	2.52e-06	6.97928e-05	22.1496
rs79654397	C8orf89	A	G	0.0417896	-0.187506	0.0409624	4.71e-06	6.60246e-05	20.9536
rs1872424	COLEC10	C	T	0.429843	-0.0906896	0.0157945	9.37e-09	0.00010388	32.9688
rs13264078	HAS2	T	C	0.466537	-0.0778302	0.0156232	6.3e-07	7.81983e-05	24.8174
rs7823699	AGO2	G	A	0.666735	-0.0950068	0.0163794	6.62e-09	0.000106009	33.6444
rs4741252	DMRT2	C	T	0.58228	0.0735448	0.0157793	3.15e-06	6.84501e-05	21.7234
rs7034200	GLIS3	A	C	0.497391	0.0901234	0.0155537	6.86e-09	0.000105788	33.5744
rs2777017	RANBP6	G	A	0.328648	-0.0815027	0.0168134	1.25e-06	7.40416e-05	23.4981
rs150741806	TMEM261	A	G	0.00104031	-2.14521	0.442798	1.27e-06	7.39557e-05	23.4708
rs77941115	LURAP1L	C	T	0.0159577	-0.327284	0.0695516	2.53e-06	6.97718e-05	22.1429
rs2518723	RP11-145E5.5	T	C	0.517017	-0.0795846	0.0155729	3.21e-07	8.22922e-05	26.1167
rs61832754	FAM208B	G	A	0.0260141	-0.312023	0.0534778	5.39e-09	0.000107264	34.0429
rs7090530	IL2RA	A	C	0.675477	0.134216	0.0168467	1.63e-15	0.000199971	63.4715
rs35947132	PRF1	A	G	0.034184	-0.268058	0.0457191	4.54e-09	0.000108315	34.3765
rs60888743	RNLS	G	A	0.230404	-0.104384	0.0187815	2.73e-08	9.73285e-05	30.8892
rs7130222	IGF2	G	T	0.261583	-0.100921	0.0180637	2.31e-08	9.83518e-05	31.214
rs113257255	IGF2,INS-IGF2	G	C	0.0192582	0.29267	0.0531144	3.58e-08	9.56677e-05	30.3621
rs689	INS,INS-IGF2	T	A	0.790874	0.460279	0.0206414	3.79e-110	0.00156444	497.238
rs1476495	ASCL2	C	G	0.0712955	-0.249262	0.0326775	2.39e-14	0.00018332	58.1855
rs72856352	USP47	A	G	0.171596	-0.0990535	0.0211238	2.74e-06	6.92852e-05	21.9885
rs4755391	CD44	T	G	0.256705	-0.10193	0.0181189	1.85e-08	9.97177e-05	31.6476
rs198448	DAGLA	T	C	0.42442	-0.0740298	0.0158373	2.95e-06	6.88488e-05	21.85
rs489381	SLC3A2	G	A	0.881962	-0.121305	0.0235874	2.71e-07	8.33367e-05	26.4483
rs11227637	C11orf86	G	C	0.0988459	-0.138532	0.0270787	3.12e-07	8.24677e-05	26.1725
rs12575636	FAM76B	G	T	0.17913	0.0957158	0.0198913	1.49e-06	7.29599e-05	23.1548
rs1533688	IGF1	T	C	0.348966	0.0758965	0.0162281	2.91e-06	6.89213e-05	21.873
rs3184504	SH2B3	C	T	0.591357	-0.151947	0.0156567	2.87e-22	0.000296709	94.1854
rs139999218	SRRM4	G	T	0.00663701	0.426129	0.0838862	3.78e-07	8.13094e-05	25.8048
rs1800574	HNF1A	T	C	0.0427097	0.183515	0.0367021	5.73e-07	7.87775e-05	25.0012
rs1924414	AKAP11	A	G	0.764438	-0.0881625	0.018199	1.27e-06	7.39462e-05	23.4678
rs9517715	UBAC2	C	T	0.506932	-0.078483	0.0155591	4.55e-07	8.0172e-05	25.4438
rs9558951	FAM155A	C	A	0.420763	0.0722304	0.0157444	4.48e-06	6.63184e-05	21.0469
rs3759611	EFS	C	T	0.154191	-0.101617	0.0220469	4.04e-06	6.69397e-05	21.2441
rs61992199	MDGA2	G	A	0.217581	0.087786	0.0185175	2.13e-06	7.08158e-05	22.4743
rs4078408	FUT8	G	A	0.298802	-0.0831645	0.0172682	1.46e-06	7.30845e-05	23.1943
rs34337125	RTL1	A	G	0.417174	-0.123605	0.0159171	8.13e-15	0.000189993	60.3037
rs8004285	RTL1	T	C	0.0638399	-0.15645	0.0332836	2.6e-06	6.96202e-05	22.0948
rs77235729	RTL1	T	G	0.0356629	-0.229571	0.0446008	2.64e-07	8.3481e-05	26.4941
rs2289702	CTSH	T	C	0.127651	-0.131116	0.0239844	4.58e-08	9.41647e-05	29.885
rs12928537	CLEC16A	A	G	0.302242	-0.11948	0.0172469	4.28e-12	0.000151209	47.9919
rs12934476	RMI2	G	A	0.379881	-0.0809978	0.0162095	5.82e-07	7.86771e-05	24.9693
rs8060932	UMOD	G	A	0.668001	-0.0842424	0.0164352	2.96e-07	8.27848e-05	26.2731
rs151233	APOBR	T	C	0.12325	0.136321	0.0229046	2.65e-09	0.000111611	35.4226
rs12149231	BRD7	C	T	0.439302	0.071872	0.0156459	4.36e-06	6.64913e-05	21.1017
rs144517729	CES4A	A	T	0.0585812	0.184161	0.0321043	9.67e-09	0.000103681	32.9055
rs61759532	ACAP1	T	C	0.1901	0.0951123	0.0194577	1.02e-06	7.52892e-05	23.8941
rs116946024	EZH1	C	G	0.0350035	-0.229739	0.0456582	4.86e-07	7.9776e-05	25.3181
rs62073975	NPEPPS	A	G	0.0656387	-0.154348	0.0325729	2.15e-06	7.07512e-05	22.4538
rs143438005	NPEPPS	A	G	0.0344553	0.188713	0.0410712	4.33e-06	6.65235e-05	21.112
rs11651753	PRR15L	T	C	0.393447	-0.0853226	0.0159789	9.31e-08	8.98402e-05	28.5124
rs118110705	PIEZO2	A	G	0.0231845	-0.259567	0.0566752	4.65e-06	6.60936e-05	20.9755
rs2847273	PTPN2	C	A	0.438707	-0.10445	0.0157564	3.38e-11	0.000138458	43.9443
rs117153457	RAB27B	C	T	0.0681838	0.145448	0.0298131	1.07e-06	7.4997e-05	23.8013
rs11664369	PMAIP1	T	C	0.199451	0.0887493	0.0190459	3.17e-06	6.84183e-05	21.7134
rs1788103	CD226	G	A	0.464518	0.0831432	0.0155475	8.91e-08	9.0109e-05	28.5978
rs2304256	TYK2	A	C	0.254095	-0.0976418	0.0181364	7.3e-08	9.13282e-05	28.9847
rs35194383	RELB	C	T	0.514535	0.0753016	0.0157037	1.63e-06	7.24516e-05	22.9935
rs425105	PRKD2	C	T	0.171673	-0.122034	0.0210787	7.06e-09	0.00010561	33.5177
rs281379	MAMSTR	A	G	0.408956	0.105862	0.0157047	1.58e-11	0.000143164	45.4382
rs73052804	AC018755.18	T	C	0.121462	-0.116733	0.024416	1.74e-06	7.20248e-05	22.858
rs1535883	SIRPG	G	A	0.706344	0.0822069	0.0173687	2.21e-06	7.05873e-05	22.4017
rs3787217	NCOA6	A	C	0.029253	-0.243346	0.0493514	8.19e-07	7.6611e-05	24.3136
rs9974246	IFNAR1	G	A	0.31388	0.0842808	0.0166482	4.14e-07	8.07538e-05	25.6285
rs3788013	UBASH3A	A	C	0.34395	0.117317	0.0162309	4.9e-13	0.000164604	52.244
rs2299807	PDXK	C	G	0.119322	0.113881	0.0237154	1.57e-06	7.26583e-05	23.0591
rs74203920	AIRE	T	C	0.0369202	0.314781	0.0383473	2.24e-16	0.00021229	67.3825
rs76610162	MTMR3	T	C	0.0523908	0.158051	0.0332918	2.06e-06	7.10173e-05	22.5382
rs5757599	PDGFB	C	A	0.301399	0.0849638	0.0167227	3.76e-07	8.13383e-05	25.814
rs572439727	WNT7B	T	G	0.202649	-0.0992809	0.0204176	1.16e-06	7.45015e-05	23.6441
rs6007891	CELSR1	T	C	0.0864846	0.132769	0.0268357	7.52e-07	7.71275e-05	24.4775
Ulcerative colitis
rs3128349	ATAD3A	T	C	0.0672267	0.187159	0.0402082	3.24e-06	5.94461e-05	21.6667	0.007003	32.45
rs11805216	ERRFI1	G	A	0.276065	-0.135565	0.0241834	2.07e-08	8.62145e-05	31.4239
rs4654903	OTUD3	G	A	0.490836	-0.168145	0.0211155	1.68e-15	0.000173959	63.4111
rs78923644	CDC42	C	A	0.0464508	0.229522	0.0473802	1.27e-06	6.43849e-05	23.4669
rs12743234	ZBTB40	G	A	0.0316363	-0.419492	0.0683596	8.43e-10	0.000103314	37.6572
rs71639738	C8A	C	T	0.00654791	-0.820176	0.17098	1.61e-06	6.31326e-05	23.0104
rs9988642	IL23R	C	T	0.04613	-0.329295	0.0557518	3.5e-09	9.57124e-05	34.8861
rs376365394	NOTCH2	T	C	0.0401853	0.306961	0.0496395	6.26e-10	0.000104912	38.2394
rs191615076	SEC22B	A	C	0.040227	0.291357	0.050297	6.93e-09	9.20628e-05	33.5557
rs7551957	FCGR2A	C	T	0.446515	-0.137468	0.0213937	1.31e-10	0.000113276	41.2887
rs4656205	METTL11B	T	C	0.407898	0.113909	0.0213557	9.61e-08	7.8057e-05	28.4504
rs531055273	VAMP4	T	C	0.0086304	-0.687326	0.141363	1.16e-06	6.48609e-05	23.6404
rs6696144	PLA2G4A	C	T	0.0286795	0.279476	0.0584607	1.75e-06	6.27034e-05	22.8539
rs6427868	KIF21B	G	A	0.221667	-0.138296	0.0261537	1.24e-07	7.67144e-05	27.961
rs3024493	IL10	A	C	0.155893	0.202938	0.0279066	3.54e-13	0.00014508	52.8826
rs4845140	IL19	T	C	0.0566433	-0.291788	0.049929	5.09e-09	9.37013e-05	34.153
rs147947629	CNTNAP5	T	C	0.00977329	0.437873	0.0951103	4.15e-06	5.81532e-05	21.1954
rs7601425	MGAT5	G	A	0.617654	0.114316	0.0219961	2.02e-07	7.4105e-05	27.0099
rs1990760	IFIH1	T	C	0.586266	-0.103196	0.021346	1.34e-06	6.41242e-05	23.3718
rs10931828	PLCL1	T	C	0.441337	-0.100551	0.0213968	2.61e-06	6.05907e-05	22.0839
rs1456524	PLCL1	C	T	0.583506	-0.109099	0.021303	3.03e-07	7.19592e-05	26.2277
rs12467234	MPP4	C	T	0.378075	0.0998285	0.021718	4.29e-06	5.79698e-05	21.1285
rs4676410	GPR35	A	G	0.270119	0.145556	0.0234206	5.14e-10	0.000105968	38.6246
rs7628643	ITGA9	C	T	0.0770414	-0.203523	0.0420336	1.29e-06	6.43225e-05	23.4441
rs3197999	MST1	A	G	0.39127	0.122511	0.0215171	1.24e-08	8.89409e-05	32.4177
rs116763791	OTOL1	A	G	0.0241289	-0.362123	0.0768092	2.42e-06	6.09841e-05	22.2273
rs7719499	C5orf56	G	C	0.32665	-0.105663	0.0229375	4.09e-06	5.82218e-05	21.2204
rs882354	SLC6A7	G	A	0.338844	-0.105123	0.0227492	3.82e-06	5.85862e-05	21.3532
rs10060969	IL12B	C	T	0.289072	0.109145	0.0230019	2.08e-06	6.17747e-05	22.5154
rs1245372	RNF39	C	A	0.258611	-0.160875	0.02477	8.32e-11	0.000115726	42.1818
rs144717024	HLA-DRA	A	C	0.0039222	0.882915	0.134535	5.28e-11	0.000118161	43.0692
rs147168394	HLA-DRA	A	G	0.01472	0.462626	0.0760874	1.2e-09	0.000101426	36.9687
rs4587163	HLA-DQA1	T	C	0.284553	-0.197437	0.0240079	1.97e-16	0.000185535	67.6315
rs28747037	HLA-DQB1	C	T	0.15918	-0.143574	0.0298373	1.49e-06	6.35276e-05	23.1543
rs9462164	BRPF3	T	C	0.306333	0.104288	0.0227397	4.51e-06	5.77074e-05	21.0329
rs6921008	TRAM2	T	C	0.847266	-0.131627	0.0286433	4.32e-06	5.79397e-05	21.1176
rs9384578	UFL1	C	A	0.253677	0.11501	0.0239149	1.52e-06	6.34547e-05	23.1278
rs2213756	PREP	C	T	0.697218	-0.105463	0.0227327	3.5e-06	5.90514e-05	21.5228
rs35815577	TRAF3IP2	T	G	0.0633411	0.190211	0.0411982	3.89e-06	5.84853e-05	21.3164
rs6933404	OLIG3	C	T	0.188927	0.124264	0.0262357	2.18e-06	6.15511e-05	22.4339
rs1845806	QKI	A	G	0.281414	0.115727	0.0231182	5.56e-07	6.87525e-05	25.0589
rs117954350	SDK1	A	G	0.0268229	0.377517	0.0589067	1.47e-10	0.000112681	41.0718
rs146249753	RBAK-RBAKDN	T	C	0.121453	0.163107	0.0314451	2.14e-07	7.38184e-05	26.9054
rs61997160	RBAK-RBAKDN	A	G	0.0978446	0.200966	0.0339292	3.16e-09	9.62528e-05	35.0831
rs7781433	WIPI2	A	G	0.0742101	0.281647	0.0372718	4.14e-14	0.000156653	57.1018
rs10807943	SLC29A4	C	T	0.93667	-0.316999	0.03996	2.14e-15	0.000172642	62.931
rs6974185	TNRC18	A	G	0.686101	-0.137084	0.0225299	1.17e-09	0.000101571	37.0216
rs181316459	FBXL18	C	G	0.0469399	0.582825	0.0427046	2.08e-42	0.000510814	186.263
rs62443225	FBXL18	A	G	0.0775335	0.381461	0.0359781	2.9e-26	0.000308352	112.415
rs35978646	ACTB	T	A	0.156245	0.18598	0.0281735	4.08e-11	0.000119552	43.5764
rs142695953	RNF216	A	C	0.186018	0.170804	0.0264165	1.01e-10	0.000114697	41.8067
rs57575888	OCM	A	G	0.154253	0.14785	0.028345	1.83e-07	7.46474e-05	27.2076
rs62453594	CCZ1	C	T	0.122671	0.145812	0.0312764	3.13e-06	5.96327e-05	21.7347
rs75873940	RAC1	T	G	0.074118	0.177672	0.0385618	4.08e-06	5.82446e-05	21.2287
rs1005524	ABCB5	C	T	0.984456	-0.362224	0.0766353	2.28e-06	6.12953e-05	22.3407
rs17254173	ADAM22	T	C	0.0155834	0.360868	0.0774014	3.13e-06	5.9639e-05	21.737
rs6967184	DLD	T	C	0.431667	-0.100758	0.0214623	2.67e-06	6.04697e-05	22.0397
rs11531541	DNAJB9	A	G	0.0973447	0.194892	0.0341268	1.12e-08	8.94778e-05	32.6135
rs117443671	GBX1	C	T	0.0646596	-0.237953	0.0460583	2.39e-07	7.32305e-05	26.6911
rs1532559	AC026248.1	T	C	0.280442	0.107782	0.0235241	4.61e-06	5.75968e-05	20.9926
rs7031163	BICD2	T	C	0.191711	0.121219	0.0261897	3.68e-06	5.87776e-05	21.423
rs4372078	TNFSF15	G	T	0.738604	0.130124	0.0245387	1.14e-07	7.71499e-05	28.1198
rs4638217	PCDH15	A	G	0.952131	0.253595	0.0535811	2.21e-06	6.14595e-05	22.4005
rs28895299	CH25H	C	T	0.230087	-0.130265	0.0260138	5.51e-07	6.87979e-05	25.0754
rs10748781	NKX2-3	A	C	0.652753	-0.148476	0.0219263	1.27e-11	0.000125801	45.8545
rs55833108	CNNM2	T	G	0.225663	-0.123416	0.025797	1.72e-06	6.27964e-05	22.8878
rs2524299	FADS2	T	A	0.268667	0.111525	0.0234182	1.91e-06	6.22254e-05	22.6797
rs7936312	EMSY	T	G	0.413811	0.128841	0.0212811	1.41e-09	0.000100562	36.6539
rs1574292	FBRSL1	T	C	0.471273	-0.0980779	0.021298	4.12e-06	5.81831e-05	21.2063
rs78667009	CDH13	T	C	0.0393406	-0.282014	0.0596097	2.23e-06	6.14099e-05	22.3824
rs17178900	WSCD1	A	G	0.557757	0.101494	0.0213558	2.01e-06	6.19697e-05	22.5865
rs6503549	KRT222	A	G	0.647313	0.103466	0.0223002	3.49e-06	5.90622e-05	21.5267
rs10445311	KRT23	T	G	0.241349	0.11756	0.0243167	1.33e-06	6.41268e-05	23.3728
rs3736161	STAT3	G	C	0.382157	-0.104624	0.021889	1.76e-06	6.26817e-05	22.846
rs11661481	L3MBTL4	A	C	0.120487	0.145467	0.0315438	4e-06	5.83489e-05	21.2667
rs34167869	SPTLC3	T	C	0.130248	-0.15154	0.0329028	4.11e-06	5.81997e-05	21.2124
rs6017342	HNF4A	C	A	0.558639	0.114195	0.0214239	9.81e-08	7.79508e-05	28.4117
rs909333	STMN3	G	T	0.19099	-0.148159	0.0278161	1e-07	7.78372e-05	28.3703
rs4817983	PSMG1	C	G	0.247475	-0.134648	0.0250635	7.77e-08	7.91843e-05	28.8613
rs1812027	ISX	G	T	0.820149	0.130222	0.0283168	4.25e-06	5.80246e-05	21.1485
rs9607629	PDGFB	G	A	0.125112	-0.182625	0.0335937	5.44e-08	8.10824e-05	29.5532
rs9617090	IL17REL	T	C	0.372362	-0.125599	0.0220974	1.32e-08	8.86357e-05	32.3065

## Sheet: Supplementary Table S5
OUTCOME: (ID finn-b-AB1_SEPSIS)													HETEROGENEITY				PLEITROPY			MR presso
ID EXPOSURE	EXPOSURE	SOURCE	METHOD	N SNP	BETA	SE	P-value	lCI	uCI	OR	ORlCI	ORuCI	METHOD	Q	Q df	Q p-value	Egger intercept	SE	P-value	Global test P-value
M13_ANKYLOSPON	Ankylosing spondylitis	FinnGen Consortium	MR Egger	77	-0.00763116	0.0153936	0.621531	-0.0378026	0.0225403	0.992398	0.962903	1.0228	MR Egger	73.8898	75	0.514582	0.00640778	0.00580201	0.272947	0.513
			Weighted median	77	0.00744743	0.0135712	0.583165	-0.0191521	0.0340469	1.00748	0.98103	1.03463	Inverse variance weighted	75.1096	76	0.507319
			Inverse variance weighted	77	0.00636592	0.00873709	0.466241	-0.0107588	0.0234906	1.00639	0.989299	1.02377
ebi-a-GCST005529	Ankylosing spondylitis	MRC-IEU	MR Egger	57	-0.0867847	0.115244	0.454629	-0.312662	0.139093	0.916874	0.731497	1.14923	MR Egger	49.7172	55	0.676038	0.00320617	0.00508785	0.531198	0.693
			Weighted median	57	0.000583725	0.109599	0.99575	-0.21423	0.215398	1.00058	0.807162	1.24036	Inverse variance weighted	50.1143	56	0.69613
			Inverse variance weighted	57	-0.0280165	0.0677044	0.679016	-0.160717	0.104684	0.972372	0.851533	1.11036
CHRONNAS	Crohn's disease	FinnGen Consortium	MR Egger	35	0.0747003	0.0551398	0.184702	-0.0333738	0.182774	1.07756	0.967177	1.20054	MR Egger	25.1281	33	0.835216	-0.00702147	0.0123994	0.575037	0.849
			Weighted median	35	0.0553672	0.0274289	0.0435322	0.00160645	0.109128	1.05693	1.00161	1.11531	Inverse variance weighted	25.4487	34	0.854668
			Inverse variance weighted	35	0.0455291	0.0196646	0.0205975	0.00698647	0.0840716	1.04658	1.00701	1.08771
ebi-a-GCST003044	Crohn's disease	MRC-IEU	MR Egger	225	-0.0214869	0.0335295	0.522286	-0.0872047	0.0442308	0.978742	0.91649	1.04522	MR Egger	220.098	223	0.542371	0.00312239	0.00376243	0.40749	0.555
			Weighted median	225	0.00275371	0.0220738	0.900721	-0.0405109	0.0460184	1.00276	0.960299	1.04709	Inverse variance weighted	220.787	224	0.548158
			Inverse variance weighted	225	0.00406434	0.0132767	0.759509	-0.021958	0.0300867	1.00407	0.978281	1.03054
K11_COELIAC	Celiac disease	FinnGen Consortium	MR Egger	97	0.0273656	0.0137016	0.0486578	0.000510482	0.0542208	1.02774	1.00051	1.05572	MR Egger	73.1153	95	0.9535	-0.00693955	0.00526614	0.190751	0.944
			Weighted median	97	0.0180889	0.0123149	0.141872	-0.00604842	0.0422262	1.01825	0.99397	1.04313	Inverse variance weighted	74.8518	96	0.945894
			Inverse variance weighted	97	0.0123016	0.00755347	0.103397	-0.0025032	0.0271064	1.01238	0.9975	1.02748
ebi-a-GCST005523	Celiac disease	MRC-IEU	MR Egger	84	0.00558085	0.0132314	0.674284	-0.0203528	0.0315144	1.0056	0.979853	1.03202	MR Egger	101.281	82	0.0731578	0.00653571	0.00402516	0.108275	0.06
			Weighted median	84	0.00118719	0.012897	0.926657	-0.024091	0.0264654	1.00119	0.976197	1.02682	Inverse variance weighted	104.537	83	0.055204
			Inverse variance weighted	84	0.020506	0.00961064	0.0328696	0.00166911	0.0393428	1.02072	1.00167	1.04013
G6_MS	Multiple sclerosis	FinnGen Consortium	MR Egger	32	-0.069313	0.0371474	0.0718611	-0.142122	0.00349582	0.933035	0.867516	1.0035	MR Egger	32.8158	30	0.330591	0.0169972	0.0100142	0.0999902	0.243
			Weighted median	32	-0.0176155	0.0275747	0.522934	-0.071662	0.036431	0.982539	0.930845	1.0371	Inverse variance weighted	35.9671	31	0.247086
			Inverse variance weighted	32	-0.0153614	0.0197982	0.437807	-0.0541659	0.023443	0.984756	0.947275	1.02372
ebi-a-GCST005531	Multiple sclerosis	MRC-IEU	MR Egger	91	0.00535733	0.053533	0.92051	-0.0995673	0.110282	1.00537	0.905229	1.11659	MR Egger	90.0019	89	0.450356	-0.000368529	0.00676223	0.95666	0.496
			Weighted median		0.0181863	0.0296523	0.539666	-0.0399322	0.0763048	1.01835	0.960855	1.07929	Inverse variance weighted	90.0049	90	0.48003
			Inverse variance weighted		0.00262384	0.0186045	0.887844	-0.033841	0.0390887	1.00263	0.966725	1.03986
CHIRBIL_PRIM	Primary biliary cholangitis (PBC)	FinnGen Consortium	MR Egger	14	0.047812	0.0497929	0.355895	-0.0497821	0.145406	1.04897	0.951437	1.15651	MR Egger	13.9803	12	0.301966	-0.0196516	0.0185876	0.31122	0.276
			Weighted median	14	-0.0261305	0.0256885	0.309055	-0.0764798	0.0242189	0.974208	0.926372	1.02451	Inverse variance weighted	15.2826	13	0.290047
			Inverse variance weighted	14	-0.000580132	0.019691	0.976496	-0.0391746	0.0380143	0.99942	0.961583	1.03875
ebi-a-GCST003129	Primary biliary cholangitis (PBC)	MRC-IEU	MR Egger	55	0.0424528	0.0454157	0.354152	-0.046562	0.131468	1.04337	0.954505	1.1405	MR Egger	85.5966	53	0.00303868	-0.00510328	0.0114921	0.658801	0.001
			Weighted median	55	0.011682	0.0192793	0.54456	-0.0261055	0.0494695	1.01175	0.974232	1.05071	Inverse variance weighted	85.9151	54	0.00371835
			Inverse variance weighted	55	0.023461	0.0151673	0.121908	-0.00626694	0.053189	1.02374	0.993753	1.05463
L12_PSORIASIS	Psoriasis	FinnGen Consortium	MR Egger	102	-0.0111932	0.0507553	0.825906	-0.110674	0.0882872	0.988869	0.895231	1.0923	MR Egger	107.491	100	0.28642	0.00538756	0.00613793	0.382184	0.298
			Weighted median	102	0.0300883	0.0328043	0.359035	-0.0342081	0.0943846	1.03055	0.96637	1.09898	Inverse variance weighted	108.319	101	0.291274
			Inverse variance weighted	102	0.0289496	0.0219866	0.187941	-0.0141441	0.0720434	1.02937	0.985955	1.0747
ebi-a-GCST005527	Psoriasis	MRC-IEU	MR Egger	106	-0.00253445	0.00526521	0.631273	-0.0128543	0.00778536	0.997469	0.987228	1.00782	MR Egger	142.802	104	0.00696903	0.0056362	0.00423155	0.185789	0.005
			Weighted median	106	0.00207676	0.00575663	0.718279	-0.00920623	0.0133598	1.00208	0.990836	1.01345	Inverse variance weighted	145.238	105	0.00570994
			Inverse variance weighted	106	0.00132992	0.0044099	0.762975	-0.00731348	0.00997333	1.00133	0.992713	1.01002
M13_RHEUMA	Rheumatoid arthritis	FinnGen Consortium	MR Egger	102	0.170916	0.0375179	1.47823e-05	0.097381	0.244451	1.18639	1.10228	1.27692	MR Egger	105.022	114	0.714465	-0.00691414	0.00461454	0.137195	0.815
			Weighted median	102	0.152016	0.0336516	6.26193e-06	0.0860587	0.217973	1.16418	1.08987	1.24355	Inverse variance weighted	107.342	115	0.681672
			Inverse variance weighted	102	0.124479	0.0211438	3.92693e-09	0.083037	0.165921	1.13256	1.08658	1.18048
ebi-a-GCST90013534	Rheumatoid arthritis	MRC-IEU	MR Egger	212	0.0495889	0.0152561	0.00134211	0.0196869	0.0794909	1.05084	1.01988	1.08274	MR Egger	202.35	210	0.635052	0.00174821	0.00238782	0.464903	0.582
			Weighted median	212	0.0518532	0.0227956	0.0229236	0.0071739	0.0965325	1.05322	1.0072	1.10135	Inverse variance weighted	202.886	211	0.643408
			Inverse variance weighted	212	0.0575949	0.0106381	6.16296e-08	0.0367442	0.0784457	1.05929	1.03743	1.0816
SLE_FG	Systemic lupus erythematosus	FinnGen Consortium	MR Egger	24	0.0606497	0.037429	0.119395	-0.0127112	0.134011	1.06253	0.987369	1.1434	MR Egger	24.9189	22	0.300967	-0.0192181	0.0143458	0.19404	0.224
			Weighted median	24	0.0154276	0.0244802	0.52856	-0.0325537	0.0634088	1.01555	0.96797	1.06546	Inverse variance weighted	26.9517	23	0.25803
			Inverse variance weighted	24	0.0160966	0.0174656	0.356728	-0.018136	0.0503293	1.01623	0.982027	1.05162
ebi-a-GCST003156	Systemic lupus erythematosus	MRC-IEU	MR Egger	94	0.0126675	0.0221097	0.568085	-0.0306676	0.0560026	1.01275	0.969798	1.0576	MR Egger	119.973	92	0.0266848	0.0011627	0.0062061	0.851801	0.023
			Weighted median	94	0.00821002	0.0158647	0.604806	-0.0228849	0.0393049	1.00824	0.977375	1.04009	Inverse variance weighted	120.019	93	0.0311464
			Inverse variance weighted	94	0.0162864	0.0107008	0.128013	-0.00468709	0.0372599	1.01642	0.995324	1.03796
T1D_WIDE	Type 1 diabetes	FinnGen Consortium	MR Egger	184	0.03944	0.0177891	0.027855	0.00457345	0.0743066	1.04023	1.00458	1.07714	MR Egger	201.557	182	0.152648	0.0039031	0.00336241	0.247242	0.148
			Weighted median	184	0.048755	0.0188008	0.0095075	0.0119055	0.0856046	1.04996	1.01198	1.08938	Inverse variance weighted	203.049	183	0.147655
			Inverse variance weighted	184	0.0554341	0.0112625	8.56645e-07	0.0333596	0.0775087	1.057	1.03392	1.08059
ebi-a-GCST010681	Type 1 diabetes	MRC-IEU	MR Egger	146	0.0361462	0.0108138	0.00105776	0.0149511	0.0573413	1.03681	1.01506	1.05902	MR Egger	147.066	144	0.413475	-0.00466259	0.00362411	0.200316	0.392
			Weighted median	146	0.0242905	0.0134146	0.0701801	-0.00200217	0.0505831	1.02459	0.998	1.05188	Inverse variance weighted	148.756	145	0.39829
			Inverse variance weighted	146	0.02618	0.00756224	0.000536313	0.011358	0.041002	1.02653	1.01142	1.04185
ULCERNAS	Ulcerative colitis	FinnGen Consortium	MR Egger	72	0.0430671	0.0496372	0.388558	-0.0542219	0.140356	1.04401	0.947222	1.15068	MR Egger	61.0709	70	0.768023	-0.00250369	0.00764037	0.744122	0.904
			Weighted median	72	0.0223552	0.0276642	0.419039	-0.0318667	0.0765771	1.02261	0.968636	1.07959	Inverse variance weighted	61.1783	71	0.790733
			Inverse variance weighted	72	0.0280612	0.0191542	0.142918	-0.00948112	0.0656035	1.02846	0.990564	1.0678
ebi-a-GCST003045	Ulcerative colitis	MRC-IEU	MR Egger	178	-0.0470309	0.0378794	0.216038	-0.121275	0.0272128	0.954058	0.885791	1.02759	MR Egger	184.79	176	0.309827	0.00152245	0.00406764	0.708643	0.784
			Weighted median	178	-0.0208136	0.0246204	0.397899	-0.0690695	0.0274424	0.979402	0.933262	1.02782	Inverse variance weighted	184.937	177	0.325983
			Inverse variance weighted	178	-0.0341527	0.0158037	0.0306914	-0.065128	-0.00317736	0.966424	0.936947	0.996828
* Autoimmune diseases exclude MHC locus SNPs

## Sheet: Supplementary Table S6
OUTCOME: (ID finn-b-AB1_SEPSIS)													HETEROGENEITY				PLEITROPY			MR presso
ID EXPOSURE	EXPOSURE	SOURCE	METHOD	N SNP	BETA	SE	P-value	lCI	uCI	OR	ORlCI	ORuCI	METHOD	Q	Q df	Q p-value	Egger intercept	SE	P-value	Global test P-value
M13_ANKYLOSPON	Ankylosing spondylitis	FinnGen Consortium	MR Egger	86	-0.0152875	0.00878538	0.0852205	-0.0325069	0.00193183	0.984829	0.968016	1.00193	MR Egger	86.445	84	0.405871	0.0071454	0.00559259	0.204891	0.405
			Weighted median	86	-0.0095528	0.0092033	0.299282	-0.0275913	0.00848567	0.990493	0.972786	1.00852	Inverse variance weighted	88.1249	85	0.386749
			Inverse variance weighted	86	-0.00910134	0.0057991	0.116545	-0.0204676	0.0022649	0.99094	0.97974	1.00227
ebi-a-GCST005529	Ankylosing spondylitis	MRC-IEU	MR Egger	58	-0.0146696	0.0964074	0.879606	-0.203628	0.174289	0.985437	0.815766	1.1904	MR Egger	51.0217	56	0.663338	0.00104579	0.00472317	0.825574	0.657
			Weighted median	58	0.0754232	0.0986663	0.444613	-0.117963	0.268809	1.07834	0.888729	1.30841	Inverse variance weighted	51.0707	57	0.695953
			Inverse variance weighted	58	0.00197492	0.0603606	0.973899	-0.116332	0.120282	1.00198	0.89018	1.12781
CHRONNAS	Crohn's disease	FinnGen Consortium	MR Egger	43	0.0762474	0.0493934	0.130351	-0.0205637	0.173059	1.07923	0.979646	1.18894	MR Egger	27.7185	35	0.804551	-0.0105015	0.0121563	0.393538	0.816
			Weighted median	43	0.0267532	0.0258169	0.300077	-0.0238479	0.0773542	1.02711	0.976434	1.08042	Inverse variance weighted	28.4647	36	0.81023
			Inverse variance weighted	43	0.0364819	0.0175171	0.037284	0.00214832	0.0708155	1.03716	1.00215	1.07338
ebi-a-GCST003044	Crohn's disease	MRC-IEU	MR Egger	235	-0.0100732	0.032356	0.755832	-0.0734909	0.0533444	0.989977	0.929145	1.05479	MR Egger	228.507	233	0.570859	0.00165042	0.00367033	0.653369	0.569
			Weighted median	235	0.00404121	0.0209548	0.847073	-0.0370302	0.0451126	1.00405	0.963647	1.04615	Inverse variance weighted	228.709	234	0.585337
			Inverse variance weighted	235	0.00327791	0.0128584	0.798781	-0.0219245	0.0284803	1.00328	0.978314	1.02889
K11_COELIAC	Celiac disease	FinnGen Consortium	MR Egger	102	0.0323852	0.0125788	0.0115007	0.00773084	0.0570396	1.03292	1.00776	1.0587	MR Egger	82.0906	100	0.903733	-0.008105	0.00514542	0.118372	0.868
			Weighted median	102	0.0225011	0.0110386	0.0415103	0.000865385	0.0441368	1.02276	1.00087	1.04513	Inverse variance weighted	84.5718	101	0.880536
			Inverse variance weighted	102	0.0158053	0.00688732	0.0217425	0.00230613	0.0293044	1.01593	1.00231	1.02974
ebi-a-GCST005523	Celiac disease	MRC-IEU	MR Egger	91	0.0113431	0.0120128	0.347595	-0.0122019	0.0348882	1.01141	0.987872	1.0355	MR Egger	110.451	89	0.0613764	0.00566708	0.00390275	0.149997	0.053
			Weighted median	91	0.0190214	0.0116793	0.103389	-0.00387001	0.0419128	1.0192	0.996137	1.0428	Inverse variance weighted	113.068	90	0.0505116
			Inverse variance weighted	91	0.0236061	0.00859567	0.00602761	0.00675857	0.0404536	1.02389	1.00678	1.04128
G6_MS	Multiple sclerosis	FinnGen Consortium	MR Egger	40	-0.0568309	0.0267468	0.0401682	-0.109255	-0.00440722	0.944754	0.896502	0.995602	MR Egger	38.54	38	0.445068	0.0153193	0.00846778	0.0783486	0.375
			Weighted median	40	-0.0255033	0.0228846	0.265094	-0.0703571	0.0193505	0.974819	0.932061	1.01954	Inverse variance weighted	41.8595	39	0.347784
			Inverse variance weighted	40	-0.0163736	0.0150942	0.278029	-0.0459582	0.0132111	0.98376	0.955082	1.0133
ebi-a-GCST005531	Multiple sclerosis	MRC-IEU	MR Egger	101	-0.010368	0.0406038	0.798986	-0.0899515	0.0692156	0.989686	0.913975	1.07167	MR Egger	101.512	99	0.411262	0.00163832	0.00555266	0.768573	0.444
			Weighted median	101	-0.00342958	0.0282277	0.903297	-0.0587558	0.0518967	0.996576	0.942937	1.05327	Inverse variance weighted	101.601	100	0.436561
			Inverse variance weighted	101	0.000556056	0.0165934	0.973267	-0.0319669	0.0330791	1.00056	0.968539	1.03363
CHIRBIL_PRIM	Primary biliary cholangitis	FinnGen Consortium	MR Egger	17	0.0286969	0.0518753	0.591198	-0.0729787	0.130373	1.02911	0.929621	1.13925	MR Egger	19.2641	11	0.0565148	-0.00953256	0.0214854	0.665877	0.062
			Weighted median	17	-0.00262072	0.0242242	0.913848	-0.0501001	0.0448587	0.997383	0.951134	1.04588	Inverse variance weighted	19.6088	12	0.0748572
			Inverse variance weighted	17	0.00793275	0.0216164	0.713634	-0.0344353	0.0503008	1.00796	0.966151	1.05159
ebi-a-GCST003129	Primary biliary cholangitis	MRC-IEU	MR Egger	55	0.0424528	0.0454157	0.354152	-0.046562	0.131468	1.04337	0.954505	1.1405	MR Egger	85.5966	53	0.00303868	-0.00510328	0.0114921	0.658801	<0.001
			Weighted median	55	0.011682	0.0200467	0.560069	-0.0276095	0.0509734	1.01175	0.972768	1.05229	Inverse variance weighted	85.9151	54	0.00371835
			Inverse variance weighted	55	0.023461	0.0151673	0.121908	-0.00626694	0.053189	1.02374	0.993753	1.05463
L12_PSORIASIS	Psoriasis	FinnGen Consortium	MR Egger	110	0.0732322	0.0373089	0.0522343	0.000106667	0.146358	1.07598	1.00011	1.15761	MR Egger	125.103	108	0.124618	-0.00182061	0.00522093	0.727983	0.156
			Weighted median	110	0.104981	0.0305764	0.000596048	0.0450515	0.164911	1.11069	1.04608	1.17929	Inverse variance weighted	125.244	109	0.136876
			Inverse variance weighted	110	0.0620314	0.0189034	0.00103259	0.0249807	0.0990821	1.064	1.0253	1.10416	MR Egger
ebi-a-GCST005527	Psoriasis	MRC-IEU	MR Egger	111	-0.00197636	0.004894	0.687126	-0.0115686	0.00761588	0.998026	0.988498	1.00764	MR Egger	145.756	109	0.0107707	0.00525203	0.00412354	0.20549	0.011
			Weighted median	111	0.000929198	0.00528546	0.860449	-0.00943031	0.0112887	1.00093	0.990614	1.01135	Inverse variance weighted	147.925	110	0.00926903
			Inverse variance weighted	111	0.00148569	0.00408124	0.715837	-0.00651354	0.00948492	1.00149	0.993508	1.00953
M13_RHEUMA	Rheumatoid arthritis	FinnGen Consortium	MR Egger	110	0.154775	0.0289625	5.10357e-07	0.098009	0.211542	1.1674	1.10297	1.23558	MR Egger	97.5135	108	0.755611	-0.0062643	0.0041091	0.130309	0.741
			Weighted median	110	0.137991	0.028876	1.76414e-06	0.0813935	0.194588	1.14796	1.0848	1.21481	Inverse variance weighted	99.8376	109	0.723528
			Inverse variance weighted	110	0.119808	0.0176842	1.24498e-11	0.0851475	0.154469	1.12728	1.08888	1.16704
ebi-a-GCST90013534	Rheumatoid arthritis	MRC-IEU	MR Egger	210	0.0503001	0.0152473	0.00114157	0.0204155	0.0801848	1.05159	1.02063	1.08349	MR Egger	198.99	208	0.661113	0.000943146	0.00237119	0.691221	0.63
			Weighted median	210	0.051923	0.0217703	0.0170771	0.00925329	0.0945927	1.05329	1.0093	1.09921	Inverse variance weighted	199.148	209	0.676138
			Inverse variance weighted	210	0.0546782	0.010551	2.19163e-07	0.0339984	0.0753581	1.0562	1.03458	1.07827
SLE_FG	Systemic lupus erythematosus	FinnGen Consortium	MR Egger	24	0.0606497	0.037429	0.119395	-0.0127112	0.134011	1.06253	0.987369	1.1434	MR Egger	24.9189	22	0.300967	-0.0192181	0.0143458	0.19404	0.242
			Weighted median	24	0.0154276	0.0244881	0.528694	-0.0325692	0.0634243	1.01555	0.967955	1.06548	Inverse variance weighted	26.9517	23	0.25803
			Inverse variance weighted	24	0.0160966	0.0174656	0.356728	-0.018136	0.0503293	1.01623	0.982027	1.05162
ebi-a-GCST003156	Systemic lupus erythematosus	MRC-IEU	MR Egger	98	0.0130572	0.0216565	0.54798	-0.0293895	0.0555039	1.01314	0.971038	1.05707	MR Egger	124.983	96	0.0250606	0.00117111	0.00609165	0.847954	0.027
			Weighted median	98	0.00927589	0.0156865	0.554301	-0.0214697	0.0400215	1.00932	0.978759	1.04083	Inverse variance weighted	125.031	97	0.0291941
			Inverse variance weighted	98	0.0166911	0.0105174	0.112515	-0.00392312	0.0373053	1.01683	0.996085	1.03801
T1D_WIDE	Type 1 diabetes	FinnGen Consortium	MR Egger	194	0.0335624	0.014868	0.0251115	0.00442116	0.0627036	1.03413	1.00443	1.06471	MR Egger	215.432	192	0.118208	0.0044692	0.00320177	0.164371	0.107
			Weighted median	194	0.0397071	0.0167549	0.0177935	0.0068676	0.0725467	1.04051	1.00689	1.07524	Inverse variance weighted	217.618	193	0.108047
			Inverse variance weighted	194	0.0492704	0.00974084	4.23412e-07	0.0301783	0.0683624	1.0505	1.03064	1.07075
ebi-a-GCST010681	Type 1 diabetes	MRC-IEU	MR Egger	209	0.0366125	0.00901067	6.86944e-05	0.0189516	0.0542734	1.03729	1.01913	1.05577	MR Egger	216.729	207	0.307302	-0.00299936	0.00294232	0.30921	0.293
			Weighted median	209	0.0249492	0.0113821	0.0283811	0.00264038	0.0472581	1.02526	1.00264	1.04839	Inverse variance weighted	217.817	208	0.306247
			Inverse variance weighted	209	0.0299659	0.00621986	1.4516e-06	0.017775	0.0421568	1.03042	1.01793	1.04306
ULCERNAS	Ulcerative colitis	FinnGen Consortium	MR Egger	76	0.0274634	0.0472267	0.562655	-0.0651008	0.120028	1.02784	0.936973	1.12753	MR Egger	70.3984	74	0.597134	-0.00145208	0.00738131	0.844582	0.609
			Weighted median	76	0.0169739	0.026522	0.522176	-0.0350092	0.068957	1.01712	0.965597	1.07139	Inverse variance weighted	70.4371	75	0.627654
			Inverse variance weighted	76	0.0189187	0.0185406	0.307542	-0.0174208	0.0552582	1.0191	0.98273	1.05681
ebi-a-GCST003045	Ulcerative colitis	MRC-IEU	MR Egger	184	-0.0520388	0.0376362	0.168457	-0.125806	0.0217281	0.949292	0.881786	1.02197	MR Egger	190.097	182	0.32524	0.00215878	0.00403432	0.593232	0.348
			Weighted median	184	-0.0219478	0.0246765	0.373776	-0.0703137	0.0264181	0.978291	0.932101	1.02677	Inverse variance weighted	190.396	183	0.33861
			Inverse variance weighted	184	-0.0336935	0.0154978	0.0296985	-0.0640692	-0.0033179	0.966868	0.93794	0.996688
* Autoimmune diseases include MHC locus SNPs

## Sheet: Supplementary Table S7
OUTCOME: (ID ieu-b-5086)													HETEROGENEITY				PLEITROPY			MR presso
ID EXPOSURE	EXPOSURE	EXPOSURE CONSORTIUM	METHOD	N SNP	BETA	SE	P-value	lCI	uCI	OR	ORlCI	ORuCI	METHOD	Q	Q df	Q p-value	Egger intercept	SE	P-value	Global test P-value
M13_ANKYLOSPON	Ankylosing spondylitis	FinnGen Consortium	MR Egger	73	0.00511232	0.0237864	0.830441	-0.041509	0.0517336	1.00513	0.959341	1.0531	MR Egger	86.4329	71	0.10264	-0.00686882	0.0100611	0.49701	0.184
			Weighted median	73	0.0100825	0.0264199	0.70274	-0.0417005	0.0618655	1.01013	0.959157	1.06382	Inverse variance weighted	87.0003	72	0.109887
			Inverse variance weighted	73	-0.00685098	0.0160253	0.669008	-0.0382606	0.0245587	0.993172	0.962462	1.02486
ebi-a-GCST005529	Ankylosing spondylitis	MRC-IEU	MR Egger	56	0.20056	0.221634	0.369532	-0.233844	0.634963	1.22209	0.791486	1.88695	MR Egger	59.3564	54	0.286718	-0.00403988	0.00966722	0.677681	0.325
			Weighted median	56	0.132518	0.189671	0.484758	-0.239238	0.504274	1.1417	0.787227	1.65578	Inverse variance weighted	59.5484	55	0.313676
			Inverse variance weighted	56	0.124692	0.126174	0.323027	-0.122609	0.371993	1.1328	0.88461	1.45062
CHRONNAS	Crohn's disease	FinnGen Consortium	MR Egger	34	-0.0848154	0.0990184	0.398056	-0.278891	0.109261	0.918682	0.756622	1.11545	MR Egger	41.0844	32	0.13037	0.0247311	0.0226333	0.282689	0.116
			Weighted median	34	-0.0277713	0.0510927	0.586753	-0.127913	0.0723703	0.972611	0.87993	1.07505	Inverse variance weighted	42.6173	33	0.121916
			Inverse variance weighted	34	0.0141434	0.0401512	0.724648	-0.0645529	0.0928397	1.01424	0.937487	1.09729
ebi-a-GCST003044	Crohn's disease	MRC-IEU	MR Egger	217	0.0678909	0.0617518	0.272817	-0.0531427	0.188924	1.07025	0.948245	1.20795	MR Egger	244.552	215	0.0812931	-0.00236983	0.00702606	0.736226	0.083
			Weighted median	217	0.0618485	0.0396373	0.118674	-0.0158405	0.139538	1.0638	0.984284	1.14974	Inverse variance weighted	244.682	216	0.0877177
			Inverse variance weighted	217	0.0489036	0.025332	0.0535437	-0.000747044	0.0985542	1.05012	0.999253	1.10357
K11_COELIAC	Celiac disease	FinnGen Consortium	MR Egger	93	-0.0212695	0.0285783	0.458641	-0.077283	0.034744	0.978955	0.925628	1.03535	MR Egger	120.605	91	0.0205916	0.00756946	0.0108681	0.487902	0.014
			Weighted median	93	0.00774599	0.0250421	0.757079	-0.0413366	0.0568285	1.00778	0.959506	1.05847	Inverse variance weighted	121.248	92	0.0221891
			Inverse variance weighted	93	-0.00477726	0.0159555	0.764626	-0.03605	0.0264955	0.995234	0.964592	1.02685
ebi-a-GCST005523	Celiac disease	MRC-IEU	MR Egger	81	0.0177969	0.0229741	0.440858	-0.0272323	0.0628261	1.01796	0.973135	1.06484	MR Egger	66.3417	79	0.844393	-0.00113835	0.0064602	0.86058	0.888
			Weighted median	81	0.0031454	0.0239082	0.895331	-0.0437146	0.0500054	1.00315	0.957227	1.05128	Inverse variance weighted	66.3728	80	0.862557
			Inverse variance weighted	81	0.0149914	0.0165628	0.365398	-0.0174717	0.0474545	1.0151	0.98268	1.0486
G6_MS	Multiple sclerosis	FinnGen Consortium	MR Egger	32	0.0072695	0.0528943	0.891606	-0.0964033	0.110942	1.0073	0.908098	1.11733	MR Egger	15.5375	30	0.986329	-0.0137922	0.0156614	0.38551	0.987
			Weighted median	32	-0.0360547	0.0521476	0.489316	-0.138264	0.0661546	0.964587	0.870869	1.06839	Inverse variance weighted	16.313	31	0.985921
			Inverse variance weighted	32	-0.0299837	0.0317543	0.345046	-0.0922221	0.0322547	0.970461	0.911903	1.03278
ebi-a-GCST005531	Multiple sclerosis	MRC-IEU	MR Egger	84	0.0897224	0.0914944	0.329658	-0.0896065	0.269051	1.09387	0.914291	1.30872	MR Egger	89.7921	82	0.260476	-0.011591	0.0118471	0.330765	0.268
			Weighted median	84	0.0720482	0.0545198	0.186333	-0.0348106	0.178907	1.07471	0.965788	1.19591	Inverse variance weighted	90.8403	83	0.260524
			Inverse variance weighted	84	0.00693165	0.0347848	0.84205	-0.0612466	0.0751099	1.00696	0.940591	1.078
CHIRBIL_PRIM	Primary biliary cholangitis (PBC)	FinnGen Consortium	MR Egger	15	0.0134013	0.0701411	0.851429	-0.124075	0.150878	1.01349	0.883313	1.16285	MR Egger	11.1753	13	0.596132	-0.0132743	0.0279848	0.643126	0.646
			Weighted median	15	-0.00582789	0.0431615	0.892592	-0.0904244	0.0787686	0.994189	0.913543	1.08195	Inverse variance weighted	11.4003	14	0.65434
			Inverse variance weighted	15	-0.0168827	0.0290461	0.561081	-0.073813	0.0400477	0.983259	0.928845	1.04086
ebi-a-GCST003129	Primary biliary cholangitis (PBC)	MRC-IEU	MR Egger	50	0.0247705	0.0676916	0.716024	-0.107905	0.157446	1.02508	0.897713	1.17052	MR Egger	52.3332	48	0.309516	-0.00509852	0.0175725	0.772958	0.352
			Weighted median	50	-0.0140257	0.0343979	0.683458	-0.0814456	0.0533942	0.986072	0.921783	1.05485	Inverse variance weighted	52.425	49	0.342644
			Inverse variance weighted	50	0.00630216	0.0228151	0.782373	-0.0384155	0.0510198	1.00632	0.962313	1.05234
L12_PSORIASIS	Psoriasis	FinnGen Consortium	MR Egger	99	-0.000271175	0.0926714	0.997671	-0.181907	0.181365	0.999729	0.833679	1.19885	MR Egger	103.878	97	0.297989	-0.0017951	0.0112423	0.87347	0.331
			Weighted median	99	0.0012453	0.0617892	0.98392	-0.119862	0.122352	1.00125	0.887043	1.13015	Inverse variance weighted	103.905	98	0.322396
			Inverse variance weighted	99	-0.013578	0.0403297	0.736361	-0.0926242	0.0654682	0.986514	0.911536	1.06766
ebi-a-GCST005527	Psoriasis	MRC-IEU	MR Egger	98	0.00915001	0.00779542	0.243392	-0.00612901	0.024429	1.00919	0.99389	1.02473	MR Egger	98.4409	96	0.411876	-0.00643743	0.00689223	0.352641	0.435
			Weighted median	98	0.00301965	0.0098635	0.759495	-0.0163128	0.0223521	1.00302	0.98382	1.0226	Inverse variance weighted	99.3355	97	0.415218
			Inverse variance weighted	98	0.00512961	0.00649498	0.429656	-0.00760055	0.0178598	1.00514	0.992428	1.01802
M13_RHEUMA	Rheumatoid arthritis	FinnGen Consortium	MR Egger	97	-0.0352999	0.0811334	0.664488	-0.194321	0.123722	0.965316	0.823393	1.1317	MR Egger	107.626	95	0.177178	-0.00373135	0.00939807	0.692234	0.185
			Weighted median	97	-0.0337684	0.0709252	0.633994	-0.172782	0.105245	0.966795	0.841321	1.11098	Inverse variance weighted	107.805	96	0.192976
			Inverse variance weighted	97	-0.0621662	0.044566	0.163039	-0.149516	0.0251832	0.939727	0.861125	1.0255
ebi-a-GCST90013534	Rheumatoid arthritis	MRC-IEU	MR Egger	214	-0.0262582	0.0300752	0.383604	-0.0852055	0.0326891	0.974084	0.918324	1.03323	MR Egger	208.388	212	0.557243	-0.00176114	0.0045565	0.699506	0.539
			Weighted median	214	-0.0261246	0.0358068	0.465635	-0.0963059	0.0440567	0.974214	0.908186	1.04504	Inverse variance weighted	208.538	213	0.573531
			Inverse variance weighted	214	-0.0350034	0.0198137	0.0772908	-0.0738382	0.00383144	0.965602	0.928822	1.00384
SLE_FG	Systemic lupus erythematosus	FinnGen Consortium	MR Egger	23	0.0425324	0.0553748	0.450989	-0.0660021	0.151067	1.04345	0.936129	1.16307	MR Egger	29.0859	21	0.111955	-0.0297895	0.025055	0.247726	0.096
			Weighted median	23	0.0339571	0.0370363	0.359216	-0.038634	0.106548	1.03454	0.962103	1.11243	Inverse variance weighted	31.0438	22	0.0952221
			Inverse variance weighted	23	-0.0131164	0.0298691	0.660566	-0.0716598	0.0454269	0.986969	0.930848	1.04647
ebi-a-GCST003156	Systemic lupus erythematosus	MRC-IEU	MR Egger	92	-0.00198067	0.0338327	0.953446	-0.0682928	0.0643314	0.998021	0.933987	1.06645	MR Egger	95.5671	90	0.32414	0.00334194	0.00962918	0.729353	0.348
			Weighted median	92	0.0307403	0.0279262	0.270998	-0.0239951	0.0854757	1.03122	0.97629	1.08924	Inverse variance weighted	95.695	91	0.347736
			Inverse variance weighted	92	0.00814362	0.0170544	0.632999	-0.0252829	0.0415702	1.00818	0.975034	1.04245
T1D_WIDE	Type 1 diabetes	FinnGen Consortium	MR Egger	181	0.00293299	0.0305209	0.92355	-0.0568879	0.0627539	1.00294	0.9447	1.06476	MR Egger	181.916	179	0.425245	0.00196537	0.00585541	0.737528	0.42
			Weighted median	181	0.00998832	0.0318909	0.754127	-0.0525178	0.0724945	1.01004	0.948837	1.07519	Inverse variance weighted	182.031	180	0.443643
			Inverse variance weighted	181	0.0108413	0.019353	0.575351	-0.0270905	0.0487731	1.0109	0.973273	1.04998
ebi-a-GCST005536	Type 1 diabetes	MRC-IEU	MR Egger	58	-0.0654491	0.0547324	0.236813	-0.172725	0.0418264	0.936647	0.841369	1.04271	MR Egger	69.3348	56	0.108632	0.0048042	0.0102015	0.639519	0.132
			Weighted median	58	-0.0519016	0.0456079	0.255121	-0.141293	0.0374898	0.949422	0.868235	1.0382	Inverse variance weighted	69.6094	57	0.121996
			Inverse variance weighted	58	-0.044235	0.0308738	0.151924	-0.104748	0.0162777	0.956729	0.900552	1.01641
ULCERNAS	Ulcerative colitis	FinnGen Consortium	MR Egger	68	-0.00720597	0.0797334	0.928262	-0.163484	0.149072	0.99282	0.84918	1.16076	MR Egger	64.6121	66	0.52531	0.00412325	0.0125955	0.744433	0.576
			Weighted median	68	-0.0103952	0.0525292	0.843129	-0.113352	0.0925621	0.989659	0.892836	1.09698	Inverse variance weighted	64.7193	67	0.556265
			Inverse variance weighted	68	0.0162956	0.0346903	0.638538	-0.0516974	0.0842885	1.01643	0.949616	1.08794
ebi-a-GCST003045	Ulcerative colitis	MRC-IEU	MR Egger	173	-0.031789	0.0669238	0.635391	-0.16296	0.0993817	0.968711	0.849625	1.10449	MR Egger	185.318	171	0.214936	0.00337068	0.00725078	0.642615	0.241
			Weighted median	173	-0.0182406	0.0435957	0.675651	-0.103688	0.0672069	0.981925	0.901506	1.06952	Inverse variance weighted	185.552	172	0.22722
			Inverse variance weighted	173	-0.00366571	0.0285515	0.897841	-0.0596267	0.0522953	0.996341	0.942116	1.05369
* Autoimmune diseases exclude MHC locus SNPs

## Sheet: Supplementary Table S8
OUTCOME: (ID ieu-b-5086)													HETEROGENEITY				PLEITROPY			MR presso
ID EXPOSURE	EXPOSURE	EXPOSURE CONSORTIUM	METHOD	N SNP	BETA	SE	P-value	lCI	uCI	OR	ORlCI	ORuCI	METHOD	Q	Q df	Q p-value	Egger intercept	SE	P-value	Global test P-value
M13_ANKYLOSPON	Ankylosing spondylitis	FinnGen Consortium	MR Egger	81	0.0161573	0.0229886	0.484221	-0.0289003	0.0612149	1.01629	0.971513	1.06313	MR Egger	101.406	79	0.0455827	-0.009249	0.0100772	0.361508	0.034
			Weighted median	81	0.0262263	0.0240029	0.274556	-0.0208194	0.0732721	1.02657	0.979396	1.07602	Inverse variance weighted	102.487	80	0.0459246
			Inverse variance weighted	81	0.00033499	0.0151932	0.982409	-0.0294436	0.0301136	1.00034	0.970986	1.03057
ebi-a-GCST005529	Ankylosing spondylitis	MRC-IEU	MR Egger	59	0.0912278	0.175361	0.604919	-0.25248	0.434935	1.09552	0.776872	1.54486	MR Egger	60.1989	57	0.360779	-0.000886082	0.00856313	0.917948	0.392
			Weighted median	59	-0.0689039	0.169136	0.683723	-0.40041	0.262602	0.933416	0.670045	1.30031	Inverse variance weighted	60.2102	58	0.395731
			Inverse variance weighted	59	0.0769974	0.107874	0.475369	-0.134436	0.288431	1.08004	0.874209	1.33433
CHRONNAS	Crohn's disease	FinnGen Consortium	MR Egger	36	-0.0978022	0.10054	0.337539	-0.294861	0.0992563	0.906828	0.744635	1.10435	MR Egger	45.3537	34	0.0922851	0.0314668	0.0225643	0.172202	0.078
			Weighted median	36	0.0192565	0.0502034	0.701297	-0.0791421	0.117655	1.01944	0.923909	1.12486	Inverse variance weighted	47.9478	35	0.0711603
			Inverse variance weighted	36	0.0311906	0.0399271	0.434692	-0.0470666	0.109448	1.03168	0.954024	1.11566
ebi-a-GCST003044	Crohn's disease	MRC-IEU	MR Egger	235	0.0686438	0.060815	0.260172	-0.0505537	0.187841	1.07105	0.950703	1.20664	MR Egger	263.59	233	0.0822733	-0.00176276	0.00689284	0.798379	0.092
			Weighted median	235	0.0729293	0.0356838	0.0409767	0.00298908	0.142869	1.07565	1.00299	1.15358	Inverse variance weighted	263.664	234	0.0888763
			Inverse variance weighted	235	0.0543862	0.0242485	0.0249054	0.00685911	0.101913	1.05589	1.00688	1.10729
K11_COELIAC	Celiac disease	FinnGen Consortium	MR Egger	107	0.0263379	0.0722812	0.716306	-0.115333	0.168009	1.02669	0.891069	1.18295	MR Egger	108.114	105	0.397922	-0.00470162	0.00968858	0.628492	0.385
			Weighted median	107	0.0118083	0.0504343	0.814882	-0.0870429	0.11066	1.01188	0.916638	1.11701	Inverse variance weighted	108.357	106	0.418239
			Inverse variance weighted	107	-0.00442037	0.0346183	0.898395	-0.0722722	0.0634314	0.995589	0.930278	1.06549
ebi-a-GCST005523	Celiac disease	MRC-IEU	MR Egger	111	0.00794574	0.00738472	0.284316	-0.00652831	0.0224198	1.00798	0.993493	1.02267	MR Egger	105.686	109	0.572012	-0.00189487	0.00629443	0.763959	0.624
			Weighted median	111	0.00827663	0.00958873	0.388049	-0.0105173	0.0270705	1.00831	0.989538	1.02744	Inverse variance weighted	105.776	110	0.596143
			Inverse variance weighted	111	0.00671527	0.00615039	0.274901	-0.00533949	0.01877	1.00674	0.994675	1.01895
G6_MS	Multiple sclerosis	FinnGen Consortium	MR Egger	37	0.0277739	0.043474	0.527071	-0.0574351	0.112983	1.02816	0.944183	1.11961	MR Egger	20.2465	35	0.978081	-0.0184037	0.0146262	0.216623	0.971
			Weighted median	37	-0.0134948	0.0371357	0.716312	-0.0862808	0.0592911	0.986596	0.917337	1.06108	Inverse variance weighted	21.8297	36	0.969784
			Inverse variance weighted	37	-0.0158091	0.0262727	0.547353	-0.0673035	0.0356853	0.984315	0.934911	1.03633
ebi-a-GCST005531	Multiple sclerosis	MRC-IEU	MR Egger	100	0.0297468	0.071737	0.679293	-0.110858	0.170351	1.03019	0.895066	1.18572	MR Egger	107.399	98	0.242496	-0.00625181	0.00997101	0.532118	0.276
			Weighted median	100	0.00133428	0.0459341	0.976827	-0.0886966	0.0913651	1.00134	0.915123	1.09567	Inverse variance weighted	107.83	99	0.255646
			Inverse variance weighted	100	-0.0110342	0.0301691	0.714556	-0.0701656	0.0480973	0.989026	0.932239	1.04927
CHIRBIL_PRIM	Primary biliary cholangitis (PBC)	FinnGen Consortium	MR Egger	17	0.0719106	0.0930824	0.456069	-0.110531	0.254352	1.07456	0.895359	1.28963	MR Egger	16.9953	15	0.108014	-0.0383974	0.0376819	0.330097	0.132
			Weighted median	17	-0.00661129	0.0421685	0.875416	-0.0892615	0.076039	0.993411	0.914606	1.079	Inverse variance weighted	18.5996	16	0.098661
			Inverse variance weighted	17	-0.0149448	0.037463	0.689952	-0.0883723	0.0584827	0.985166	0.91542	1.06023
ebi-a-GCST003129	Primary biliary cholangitis (PBC)	MRC-IEU	MR Egger	53	0.0212689	0.0661664	0.749186	-0.108417	0.150955	1.0215	0.897253	1.16294	MR Egger	55.0377	51	0.324429	-0.00366465	0.0168548	0.828745	0.351
			Weighted median	53	-0.0117978	0.0335693	0.725255	-0.0775936	0.0539981	0.988272	0.92534	1.05548	Inverse variance weighted	55.0887	52	0.358605
			Inverse variance weighted	53	0.0077375	0.0222613	0.728158	-0.0358946	0.0513696	1.00777	0.964742	1.05271
L12_PSORIASIS	Psoriasis	FinnGen Consortium	MR Egger	107	0.0263379	0.0722812	0.716306	-0.115333	0.168009	1.02669	0.891069	1.18295	MR Egger	108.114	105	0.397922	-0.00470162	0.00968858	0.628492	0.416
			Weighted median	107	0.0118083	0.0515301	0.818749	-0.0891907	0.112807	1.01188	0.914671	1.11942	Inverse variance weighted	108.357	106	0.418239
			Inverse variance weighted	107	-0.00442037	0.0346183	0.898395	-0.0722722	0.0634314	0.995589	0.930278	1.06549
ebi-a-GCST005527	Psoriasis	MRC-IEU	MR Egger	111	0.00794574	0.00738472	0.284316	-0.00652831	0.0224198	1.00798	0.993493	1.02267	MR Egger	105.686	109	0.572012	-0.00189487	0.00629443	0.763959	0.623
			Weighted median	111	0.00827663	0.00926117	0.371487	-0.00987526	0.0264285	1.00831	0.990173	1.02678	Inverse variance weighted	105.776	110	0.596143
			Inverse variance weighted	111	0.00671527	0.00615039	0.274901	-0.00533949	0.01877	1.00674	0.994675	1.01895
M13_RHEUMA	Rheumatoid arthritis	FinnGen Consortium	MR Egger	105	0.0237035	0.0571528	0.679195	-0.088316	0.135723	1.02399	0.915472	1.14536	MR Egger	113.027	103	0.234762	-0.00804114	0.00795161	0.314262	0.221
			Weighted median	105	0.0377819	0.0559454	0.499463	-0.071871	0.147435	1.0385	0.930651	1.15886	Inverse variance weighted	114.149	104	0.233329
			Inverse variance weighted	105	-0.0218996	0.0351158	0.532863	-0.0907265	0.0469272	0.978338	0.913267	1.04805
ebi-a-GCST90013534	Rheumatoid arthritis	MRC-IEU	MR Egger	213	-0.0320244	0.0292469	0.27478	-0.0893483	0.0252996	0.968483	0.914527	1.02562	MR Egger	207.236	211	0.560335	-0.000747321	0.00445859	0.867048	0.566
			Weighted median	213	-0.0287087	0.0359022	0.423922	-0.099077	0.0416596	0.9717	0.905673	1.04254	Inverse variance weighted	207.264	212	0.57898
			Inverse variance weighted	213	-0.0357105	0.0192808	0.0640074	-0.0735008	0.00207985	0.96492	0.929135	1.00208
SLE_FG	Systemic lupus erythematosus	FinnGen Consortium	Weighted median	23	0.0425324	0.0553748	0.450989	-0.0660021	0.151067	1.04345	0.936129	1.16307	MR Egger	29.0859	21	0.111955	-0.0297895	0.025055	0.247726	0.102
			Inverse variance weighted	23	0.0339571	0.0360439	0.34614	-0.036689	0.104603	1.03454	0.963976	1.11027	Inverse variance weighted	31.0438	22	0.0952221
			Simple mode	23	-0.0131164	0.0298691	0.660566	-0.0716598	0.0454269	0.986969	0.930848	1.04647
ebi-a-GCST003156	Systemic lupus erythematosus	MRC-IEU	MR Egger	100	0.0163242	0.0298858	0.586155	-0.0422518	0.0749003	1.01646	0.958628	1.07778	MR Egger	100.82	98	0.402437	-0.000535554	0.00890887	0.952187	0.442
			Weighted median	100	0.0376679	0.0249558	0.1312	-0.0112454	0.0865812	1.03839	0.988818	1.09044	Inverse variance weighted	100.824	99	0.430095
			Inverse variance weighted	100	0.014789	0.0154444	0.338281	-0.0154819	0.0450599	1.0149	0.984637	1.04609
T1D_WIDE	Type 1 diabetes	FinnGen Consortium	MR Egger	191	0.0217538	0.0251337	0.38785	-0.0275084	0.0710159	1.02199	0.972867	1.0736	MR Egger	188.225	189	0.502246	-6.42441e-05	0.00550397	0.990699	0.533
			Weighted median	191	0.0205256	0.0255455	0.42169	-0.0295435	0.0705947	1.02074	0.970889	1.07315	Inverse variance weighted	188.225	190	0.522777
			Inverse variance weighted	191	0.021532	0.0164566	0.190732	-0.0107228	0.0537869	1.02177	0.989334	1.05526
ebi-a-GCST005536	Type 1 diabetes	MRC-IEU	MR Egger	218	0.0137668	0.015446	0.373767	-0.0165074	0.044041	1.01386	0.983628	1.04503	MR Egger	195.67	216	0.836036	-0.00040722	0.0050425	0.93571	0.855
			Weighted median	218	0.000666283	0.0175589	0.969731	-0.0337491	0.0350817	1.00067	0.966814	1.0357	Inverse variance weighted	195.676	217	0.847764
			Inverse variance weighted	218	0.0128629	0.0106448	0.226901	-0.00800083	0.0337267	1.01295	0.992031	1.0343
ULCERNAS	Ulcerative colitis	FinnGen Consortium	MR Egger	71	-0.0179071	0.071026	0.801698	-0.157118	0.121304	0.982252	0.854603	1.12897	MR Egger	67.6494	69	0.523463	0.0069286	0.0116141	0.55275	0.579
			Weighted median	71	-0.0105912	0.0518011	0.837994	-0.112121	0.0909388	0.989465	0.893936	1.0952	Inverse variance weighted	68.0053	70	0.545261
			Inverse variance weighted	71	0.0196902	0.0327536	0.547732	-0.0445069	0.0838874	1.01989	0.956469	1.08751
ebi-a-GCST003045	Ulcerative colitis	MRC-IEU	MR Egger	186	-0.0159992	0.0653273	0.806801	-0.144041	0.112042	0.984128	0.865852	1.11856	MR Egger	198.314	184	0.222976	0.00309301	0.00708396	0.662897	0.241
			Weighted median	186	0.0203214	0.0405099	0.61592	-0.0590779	0.0997207	1.02053	0.942633	1.10486	Inverse variance weighted	198.519	185	0.235496
			Inverse variance weighted	186	0.00988324	0.0273933	0.718256	-0.0438077	0.0635742	1.00993	0.957138	1.06564
* Autoimmune diseases include MHC locus SNPs

## Sheet: Supplementary Table S9
Results of multivariate MR analysis
EXPOSURE	OUTCOME	METHOD	N SNP	BETA	SE	LCI	UCI	Pval	CochranQ	CochranQpval
Rheumatoid arthritis	Septicaemia	Multivariable IVW	189	0.128963	0.0439724	0.0427782	0.215147	0.00335914	193.963	0.348243
Type 1 diabetes	Septicaemia	Multivariable IVW	189	0.021692	0.0147257	-0.00716996	0.0505539	0.140734	193.963	0.348243
Rheumatoid arthritis	Septicaemia	Multivariable Median	189	0.182699	0.0633405	0.058554	0.306844	0.00392165	NA	NA
Type 1 diabetes	Septicaemia	Multivariable Median	189	0.00506998	0.0227389	-0.0394975	0.0496375	0.823563	NA	NA
Rheumatoid arthritis	Septicaemia	Multivariable Lasso	189	0.124629	0.0431925	0.0399732	0.209285	0.00390878	NA	NA
Type 1 diabetes	Septicaemia	Multivariable Lasso	189	0.0185157	0.0144858	-0.00987588	0.0469073	0.201179	NA	NA
Rheumatoid arthritis	Septicaemia	Multivariable Egger	189	0.135039	0.0513145	0.0344641	0.235613	0.00849867	193.908	0.330413
Type 1 diabetes	Septicaemia	Multivariable Egger	189	0.0220764	0.0148564	-0.00704156	0.0511944	0.137282	193.908	0.330413
Rheumatoid arthritis	Septicaemia	Multivariable Egger Intercept	189	-0.000591363	0.00255613	-0.00560129	0.00441857	0.817043	NA	NA
Type 1 diabetes	Septicaemia	Multivariable Egger Intercept	189	-0.000591363	0.00255613	-0.00560129	0.00441857	0.817043	NA	NA
Ankylosing spondylitis	Septicaemia	Multivariable IVW	98	0.0181643	0.0105353	-0.00248444	0.038813	0.084682	82.6471	0.832387
Systemic lupus erythematosus	Septicaemia	Multivariable IVW	98	-0.00884657	0.0156584	-0.0395365	0.0218434	0.572093	82.6471	0.832387
Ankylosing spondylitis	Septicaemia	Multivariable Median	98	0.0206301	0.0150335	-0.00883505	0.0500953	0.169978	NA	NA
Systemic lupus erythematosus	Septicaemia	Multivariable Median	98	-0.00331063	0.0229636	-0.0483185	0.0416972	0.885367	NA	NA
Ankylosing spondylitis	Septicaemia	Multivariable Lasso	98	0.0181643	0.0105353	-0.00248444	0.038813	0.084682	NA	NA
Systemic lupus erythematosus	Septicaemia	Multivariable Lasso	98	-0.00884657	0.0156584	-0.0395365	0.0218434	0.572093	NA	NA
Ankylosing spondylitis	Septicaemia	Multivariable Egger	98	0.00489337	0.0161292	-0.0267193	0.0365061	0.761596	81.4664	0.837386
Systemic lupus erythematosus	Septicaemia	Multivariable Egger	98	-0.00774006	0.0156915	-0.0384948	0.0230147	0.621825	81.4664	0.837386
Ankylosing spondylitis	Septicaemia	Multivariable Egger Intercept	98	0.00497702	0.00458031	-0.00400022	0.0139543	0.277208	NA	NA
Systemic lupus erythematosus	Septicaemia	Multivariable Egger Intercept	98	0.00497702	0.00458031	-0.00400022	0.0139543	0.277208	NA	NA
Crohns disease	Septicaemia	Multivariable IVW	66	0.0361195	0.0174458	0.00192644	0.0703126	0.038416	55.7318	0.759677
Systemic lupus erythematosus	Septicaemia	Multivariable IVW	66	-0.00976435	0.0163625	-0.0418342	0.0223055	0.550673	55.7318	0.759677
Crohns disease	Septicaemia	Multivariable Median	66	0.0313131	0.026521	-0.0206672	0.0832933	0.237726	NA	NA
Systemic lupus erythematosus	Septicaemia	Multivariable Median	66	-0.00356595	0.0249028	-0.0523746	0.0452427	0.886136	NA	NA
Crohns disease	Septicaemia	Multivariable Lasso	66	0.0361195	0.0174458	0.00192644	0.0703126	0.038416	NA	NA
Systemic lupus erythematosus	Septicaemia	Multivariable Lasso	66	-0.00976435	0.0163625	-0.0418342	0.0223055	0.550673	NA	NA
Crohns disease	Septicaemia	Multivariable Egger	66	0.0332864	0.0330301	-0.0314514	0.0980242	0.31357	55.7216	0.730784
Systemic lupus erythematosus	Septicaemia	Multivariable Egger	66	-0.00949918	0.0165717	-0.0419792	0.0229808	0.566498	55.7216	0.730784
Crohns disease	Septicaemia	Multivariable Egger Intercept	66	0.000644198	0.00637737	-0.0118552	0.0131436	0.91954	NA	NA
Systemic lupus erythematosus	Septicaemia	Multivariable Egger Intercept	66	0.000644198	0.00637737	-0.0118552	0.0131436	0.91954	NA	NA
Coeliac disease	Septicaemia	Multivariable IVW	110	-0.0023201	0.0115066	-0.0248726	0.0202324	0.840204	69.293	0.998605
Systemic lupus erythematosus	Septicaemia	Multivariable IVW	110	-0.00587215	0.0169876	-0.0391673	0.027423	0.729589	69.293	0.998605
Coeliac disease	Septicaemia	Multivariable Median	110	-0.00563897	0.0166425	-0.0382576	0.0269797	0.734738	NA	NA
Systemic lupus erythematosus	Septicaemia	Multivariable Median	110	0.00272708	0.0240983	-0.0445048	0.0499589	0.9099	NA	NA
Coeliac disease	Septicaemia	Multivariable Lasso	110	-0.0023201	0.0115066	-0.0248726	0.0202324	0.840204	NA	NA
Systemic lupus erythematosus	Septicaemia	Multivariable Lasso	110	-0.00587215	0.0169876	-0.0391673	0.027423	0.729589	NA	NA
Coeliac disease	Septicaemia	Multivariable Egger	110	-0.0143887	0.0161075	-0.0459589	0.0171814	0.3717	68.1466	0.998746
Systemic lupus erythematosus	Septicaemia	Multivariable Egger	110	-0.00845257	0.0171577	-0.0420811	0.025176	0.622268	68.1466	0.998746
Coeliac disease	Septicaemia	Multivariable Egger Intercept	110	0.00472419	0.00441222	-0.0039236	0.013372	0.284302	NA	NA
Systemic lupus erythematosus	Septicaemia	Multivariable Egger Intercept	110	0.00472419	0.00441222	-0.0039236	0.013372	0.284302	NA	NA
Multiple Sclerosis	Septicaemia	Multivariable IVW	52	-0.00770067	0.0216665	-0.0501661	0.0347648	0.722276	44.7242	0.684398
Systemic lupus erythematosus	Septicaemia	Multivariable IVW	52	-0.00121226	0.0168073	-0.034154	0.0317295	0.942501	44.7242	0.684398
Multiple Sclerosis	Septicaemia	Multivariable Median	52	0.0362091	0.035207	-0.0327953	0.105214	0.303732	NA	NA
Systemic lupus erythematosus	Septicaemia	Multivariable Median	52	0.00453142	0.0254748	-0.0453983	0.0544611	0.858818	NA	NA
Multiple Sclerosis	Septicaemia	Multivariable Lasso	52	-0.00770067	0.0216665	-0.0501661	0.0347648	0.722276	NA	NA
Systemic lupus erythematosus	Septicaemia	Multivariable Lasso	52	-0.00121226	0.0168073	-0.034154	0.0317295	0.942501	NA	NA
Multiple Sclerosis	Septicaemia	Multivariable Egger	52	-0.00766552	0.0318134	-0.0700186	0.0546875	0.809592	44.7242	0.647007
Systemic lupus erythematosus	Septicaemia	Multivariable Egger	52	-0.00120987	0.0168817	-0.0342974	0.0318776	0.942866	44.7242	0.647007
Multiple Sclerosis	Septicaemia	Multivariable Egger Intercept	52	-8.59383e-06	0.00569553	-0.0111716	0.0111544	0.998796	NA	NA
Systemic lupus erythematosus	Septicaemia	Multivariable Egger Intercept	52	-8.59383e-06	0.00569553	-0.0111716	0.0111544	0.998796	NA	NA
Primary biliary cholangitis	Septicaemia	Multivariable IVW	37	0.0110529	0.0166921	-0.021663	0.0437689	0.507866	35.7728	0.431976
Systemic lupus erythematosus	Septicaemia	Multivariable IVW	37	-0.00928587	0.0176894	-0.0439565	0.0253847	0.599625	35.7728	0.431976
Primary biliary cholangitis	Septicaemia	Multivariable Median	37	-0.00480283	0.0268336	-0.0573958	0.0477901	0.857949	NA	NA
Systemic lupus erythematosus	Septicaemia	Multivariable Median	37	0.00451139	0.0274381	-0.0492663	0.0582891	0.8694	NA	NA
Primary biliary cholangitis	Septicaemia	Multivariable Lasso	37	0.0110529	0.0166921	-0.021663	0.0437689	0.507866	NA	NA
Systemic lupus erythematosus	Septicaemia	Multivariable Lasso	37	-0.00928587	0.0176894	-0.0439565	0.0253847	0.599625	NA	NA
Primary biliary cholangitis	Septicaemia	Multivariable Egger	37	0.036493	0.0247153	-0.0119482	0.0849342	0.139801	33.8594	0.47452
Systemic lupus erythematosus	Septicaemia	Multivariable Egger	37	-0.00208489	0.0182553	-0.0378646	0.0336948	0.909073	33.8594	0.47452
Primary biliary cholangitis	Septicaemia	Multivariable Egger Intercept	37	-0.0104559	0.00755884	-0.0252709	0.00435918	0.166584	NA	NA
Systemic lupus erythematosus	Septicaemia	Multivariable Egger Intercept	37	-0.0104559	0.00755884	-0.0252709	0.00435918	0.166584	NA	NA
Systemic lupus erythematosus	Septicaemia	Multivariable IVW	131	0.0103889	0.0160853	-0.0211376	0.0419154	0.518367	141.031	0.2212
Psoriasis	Septicaemia	Multivariable IVW	131	0.049838	0.0223046	0.00612183	0.0935541	0.0254548	141.031	0.2212
Systemic lupus erythematosus	Septicaemia	Multivariable Median	131	0.00847553	0.0236279	-0.0378343	0.0547853	0.719813	NA	NA
Psoriasis	Septicaemia	Multivariable Median	131	0.0562297	0.0341587	-0.0107201	0.12318	0.0997368	NA	NA
Systemic lupus erythematosus	Septicaemia	Multivariable Lasso	131	0.00214113	0.0156564	-0.0285449	0.0328272	0.891223	NA	NA
Psoriasis	Septicaemia	Multivariable Lasso	131	0.0565628	0.0221527	0.0131443	0.0999813	0.0106703	NA	NA
Systemic lupus erythematosus	Septicaemia	Multivariable Egger	131	0.0144115	0.0199023	-0.0245963	0.0534193	0.468996	140.9	0.205541
Psoriasis	Septicaemia	Multivariable Egger	131	0.0507791	0.0225463	0.0065892	0.094969	0.0243086	140.9	0.205541
Systemic lupus erythematosus	Septicaemia	Multivariable Egger Intercept	131	-0.00105902	0.00306553	-0.00706734	0.00494931	0.729748	NA	NA
Psoriasis	Septicaemia	Multivariable Egger Intercept	131	-0.00105902	0.00306553	-0.00706734	0.00494931	0.729748	NA	NA
Rheumatoid arthritis	Septicaemia	Multivariable IVW	125	0.127661	0.0251881	0.0782935	0.177029	4.01346e-07	116.238	0.654154
Systemic lupus erythematosus	Septicaemia	Multivariable IVW	125	-0.0105032	0.0159916	-0.0418461	0.0208397	0.511312	116.238	0.654154
Rheumatoid arthritis	Septicaemia	Multivariable Median	125	0.127606	0.038804	0.0515515	0.20366	0.00100733	NA	NA
Systemic lupus erythematosus	Septicaemia	Multivariable Median	125	-0.0232546	0.0238317	-0.0699639	0.0234547	0.329172	NA	NA
Rheumatoid arthritis	Septicaemia	Multivariable Lasso	125	0.127661	0.0251881	0.0782935	0.177029	4.01346e-07	NA	NA
Systemic lupus erythematosus	Septicaemia	Multivariable Lasso	125	-0.0105032	0.0159916	-0.0418461	0.0208397	0.511312	NA	NA
Rheumatoid arthritis	Septicaemia	Multivariable Egger	125	0.193711	0.0465974	0.102382	0.285041	3.22271e-05	113.4	0.698863
Systemic lupus erythematosus	Septicaemia	Multivariable Egger	125	-0.00545523	0.0162698	-0.0373435	0.026433	0.7374	113.4	0.698863
Rheumatoid arthritis	Septicaemia	Multivariable Egger Intercept	125	-0.00780095	0.00463014	-0.0168759	0.00127395	0.0920232	NA	NA
Systemic lupus erythematosus	Septicaemia	Multivariable Egger Intercept	125	-0.00780095	0.00463014	-0.0168759	0.00127395	0.0920232	NA	NA
Systemic lupus erythematosus	Septicaemia	Multivariable IVW	101	-0.00979643	0.0153583	-0.0398981	0.0203053	0.523566	84.0262	0.858826
Ulcerative colitis	Septicaemia	Multivariable IVW	101	0.0255187	0.0180707	-0.00989929	0.0609367	0.157904	84.0262	0.858826
Systemic lupus erythematosus	Septicaemia	Multivariable Median	101	-0.00760118	0.0228902	-0.0524651	0.0372628	0.739836	NA	NA
Ulcerative colitis	Septicaemia	Multivariable Median	101	0.0181772	0.0266205	-0.033998	0.0703524	0.494716	NA	NA
Systemic lupus erythematosus	Septicaemia	Multivariable Lasso	101	-0.00979643	0.0153583	-0.0398981	0.0203053	0.523566	NA	NA
Ulcerative colitis	Septicaemia	Multivariable Lasso	101	0.0255187	0.0180707	-0.00989929	0.0609367	0.157904	NA	NA
Systemic lupus erythematosus	Septicaemia	Multivariable Egger	101	-0.0178932	0.0199465	-0.0569876	0.0212012	0.369686	83.6215	0.849386
Ulcerative colitis	Septicaemia	Multivariable Egger	101	0.0243942	0.018157	-0.0111928	0.0599812	0.179105	83.6215	0.849386
Systemic lupus erythematosus	Septicaemia	Multivariable Egger Intercept	101	0.00211659	0.00332705	-0.00440432	0.00863749	0.524663	NA	NA
Ulcerative colitis	Septicaemia	Multivariable Egger Intercept	101	0.00211659	0.00332705	-0.00440432	0.00863749	0.524663	NA	NA
Systemic lupus erythematosus	Septicaemia	Multivariable IVW	205	-0.0114486	0.0145867	-0.040038	0.0171409	0.432535	197.49	0.595918
Type 1 diabetes	Septicaemia	Multivariable IVW	205	0.0407382	0.0127439	0.0157605	0.0657158	0.00139022	197.49	0.595918
Systemic lupus erythematosus	Septicaemia	Multivariable Median	205	0.00417419	0.0215632	-0.0380889	0.0464373	0.846505	NA	NA
Type 1 diabetes	Septicaemia	Multivariable Median	205	0.0375345	0.0209787	-0.00358299	0.0786519	0.0735871	NA	NA
Systemic lupus erythematosus	Septicaemia	Multivariable Lasso	205	-0.0114486	0.0145867	-0.040038	0.0171409	0.432535	NA	NA
Type 1 diabetes	Septicaemia	Multivariable Lasso	205	0.0407382	0.0127439	0.0157605	0.0657158	0.00139022	NA	NA
Systemic lupus erythematosus	Septicaemia	Multivariable Egger	205	-0.00542306	0.018943	-0.0425507	0.0317045	0.774661	197.242	0.581364
Type 1 diabetes	Septicaemia	Multivariable Egger	205	0.0410654	0.0127608	0.0160547	0.0660762	0.00129049	197.242	0.581364
Systemic lupus erythematosus	Septicaemia	Multivariable Egger Intercept	205	-0.00126428	0.00253584	-0.00623444	0.00370588	0.618087	NA	NA
Type 1 diabetes	Septicaemia	Multivariable Egger Intercept	205	-0.00126428	0.00253584	-0.00623444	0.00370588	0.618087	NA	NA

[truncated: 8 more sheets: Supplementary Table S10, Supplementary Table S11, Supplementary Table S12, Supplementary Table S13, Supplementary Table S14, Supplementary Table S15, Supplementary Table S16, Supplementary Table S17]
